# Supplementary material for: Evolutionary and Functional Features of Copy Number Variation in the Cattle Genome
Source: Front Genet. 2016 Nov 22;7:207. doi: 10.3389/fgene.2016.00207 (PMC5118444; doi:10.3389/fgene.2016.00207)
Supplement: Supplementary file 1 [file Table1.XLSX]

## Sheet: A
CNVR	Chrom	Start	Stop	Type	Number Samples	Hereford	Angus	Simmental	Limousin	Charolais	Gelbvieh	Red Angus	Braunvieh	Shorthorn	Brahman	Hereford x Angus	Charolais x Hereford	Charolais x Angus	Simmental x Hereford	Simmental x Angus	Limousin x Hereford	Limousin x Angus	Gelbvieh x Hereford	Gelbvieh x Angus	Red Angus x Hereford
1	1	62103986	62167371	Amp	5	2	0	0	0	1	0	0	0	0	0	0	1	0	0	0	0	0	1	0	0
2	2	85852568	85873699	Amp	3	0	0	0	0	0	0	0	0	0	0	2	0	0	0	0	0	1	0	0	0
3	3	54364565	54608154	Mixed	38	2	11	4	2	1	4	4	0	0	1	4	0	1	0	0	0	0	0	4	0
4	3	22740818	22894470	Amp	63	1	5	5	11	6	8	9	0	1	0	2	1	0	0	1	3	4	2	2	2
5	3	93912566	93966550	Amp	10	2	0	0	0	0	0	0	0	0	0	3	0	0	0	0	1	0	1	0	3
6	3	54532764	54816645	Mixed	13	2	0	2	0	0	1	5	0	0	0	2	0	0	1	0	0	0	0	0	0
7	3	60115078	60139700	Amp	4	0	0	0	0	0	0	0	0	0	0	1	1	0	0	0	1	1	0	0	0
8	4	113675511	113764292	Amp	9	0	2	1	0	0	0	1	0	1	0	2	0	0	0	0	1	0	1	0	0
9	4	113867727	114063514	Mixed	14	0	1	0	1	4	0	3	0	1	0	1	1	1	0	0	0	0	1	0	0
10	5	27804559	27807925	Amp	15	4	0	0	1	1	1	0	0	0	0	2	0	0	1	0	3	0	0	1	1
11	7	11141480	11325583	Amp	13	2	0	0	1	0	0	0	0	0	0	4	0	1	1	1	3	0	0	0	0
12	7	14646180	14692270	Mixed	6	0	2	0	0	0	0	0	0	0	0	2	0	0	0	0	1	0	1	0	0
13	7	42747367	42811410	Del	9	1	3	1	0	0	1	0	0	0	0	1	0	0	0	0	1	0	0	0	1
14	7	14671222	14692270	Del	11	0	2	4	1	1	1	2	0	0	0	0	0	0	0	0	0	0	0	0	0
15	7	42690217	42788945	Del	5	1	0	1	0	1	0	0	0	0	0	0	0	0	0	0	0	1	1	0	0
16	8	96092364	96167114	Del	8	3	0	1	0	0	1	0	0	1	0	1	0	0	0	1	0	0	0	0	0
17	12	72533701	72612504	Del	33	3	5	2	6	0	1	4	1	0	1	1	0	0	0	2	2	3	1	1	0
18	12	72619321	72690556	Del	20	1	4	1	4	0	1	3	1	0	0	0	0	0	0	1	2	2	0	0	0
19	12	71388973	71915721	Del	22	0	4	3	3	5	0	0	0	1	1	0	0	1	0	3	0	0	0	1	0
20	12	72613873	72638833	Del	4	0	1	0	1	0	0	0	0	0	1	0	0	0	0	0	0	0	0	1	0
21	12	72661273	73341487	Del	3	0	1	0	1	0	0	0	0	0	1	0	0	0	0	0	0	0	0	0	0
22	12	74470509	74901386	Del	14	1	4	2	2	2	0	2	0	1	0	0	0	0	0	0	0	0	0	0	0
23	12	73611784	73957758	Del	8	0	2	0	1	0	0	2	0	1	0	0	0	0	0	0	0	0	0	0	2
24	12	72613873	72626231	Del	6	0	1	0	3	0	0	0	0	0	0	1	0	0	0	0	0	1	0	0	0
25	12	72619321	72872199	Del	5	2	0	0	0	0	0	0	0	0	0	1	0	0	0	0	0	0	1	1	0
26	12	73341298	74901386	Mixed	13	7	2	0	0	1	0	1	0	0	0	0	0	1	0	0	1	0	0	0	0
27	13	43661175	43773905	Amp	14	4	0	0	0	1	0	0	0	0	0	3	2	0	2	0	0	0	2	0	0
28	13	63043857	63052721	Amp	5	0	0	1	0	2	0	1	0	0	0	0	0	0	0	0	1	0	0	0	0
29	15	46856845	46906080	Del	4	0	0	0	1	0	0	0	0	1	1	0	0	0	0	0	0	1	0	0	0
30	15	80420253	80828770	Mixed	50	3	4	9	1	2	5	6	1	1	1	6	0	0	1	1	3	2	1	1	2
31	15	64155131	64174058	Amp	3	0	0	0	0	0	0	1	0	0	0	1	0	0	0	1	0	0	0	0	0
32	17	25033630	25121914	Del	3	0	0	0	0	0	0	0	0	2	1	0	0	0	0	0	0	0	0	0	0
33	18	61714047	61833963	Del	54	6	5	4	4	6	4	8	0	1	0	3	1	1	2	1	0	1	3	0	4
34	18	61714047	61717657	Del	10	0	1	3	1	4	0	0	0	0	1	0	0	0	0	0	0	0	0	0	0
35	18	61680741	61686880	Mixed	21	0	3	2	0	2	2	6	1	0	0	0	0	0	1	0	0	0	3	0	1
36	18	61832178	61833963	Del	5	2	0	0	0	0	0	1	0	0	0	0	0	0	0	2	0	0	0	0	0
37	18	61681243	61718113	Mixed	15	2	3	1	0	1	1	0	0	0	0	2	1	0	0	0	1	2	0	1	0
38	18	61635614	61685727	Del	18	4	3	2	2	1	1	1	0	0	0	0	1	0	0	0	1	0	0	2	0
39	18	61227790	61231719	Amp	3	0	0	1	1	0	0	0	0	0	0	0	0	0	0	0	1	0	0	0	0
40	18	61410282	61416189	Amp	3	0	0	1	0	0	0	0	0	0	0	0	0	0	0	0	1	0	0	1	0
41	18	61414290	61417119	Amp	5	0	1	0	2	2	0	0	0	0	0	0	0	0	0	0	0	0	0	0	0
42	19	57721364	57729627	Mixed	11	1	0	1	4	3	0	0	0	0	0	1	0	0	0	0	0	0	0	0	1
43	23	25970046	26688799	Mixed	28	1	7	5	1	2	2	4	0	1	0	1	0	0	0	1	1	0	0	1	1
44	23	25970046	25980326	Del	4	1	0	0	0	0	2	0	0	0	0	0	0	0	0	0	0	1	0	0	0
45	23	25899501	25980326	Mixed	45	6	4	2	1	2	5	6	0	0	0	7	1	1	0	1	1	1	2	3	2
46	23	25351421	25408099	Amp	15	5	0	1	2	0	1	0	0	0	0	1	1	0	1	0	0	0	2	0	1
47	26	42784052	42796186	Amp	10	0	1	4	0	0	1	0	0	2	0	0	1	0	0	0	1	0	0	0	0
48	28	2469693	2855802	Del	24	1	0	8	6	4	2	0	0	1	0	0	1	0	0	0	1	0	0	0	0
49	X	142510600	142690118	Del	3	0	0	0	0	0	0	0	0	2	1	0	0	0	0	0	0	0	0	0	0
50	X	143103846	143286836	Del	3	0	0	0	0	0	0	0	0	2	1	0	0	0	0	0	0	0	0	0	0
51	X	143366246	143375594	Del	3	0	0	0	0	0	0	0	0	2	1	0	0	0	0	0	0	0	0	0	0
52	X	143736630	143752129	Del	3	0	0	0	0	0	0	0	0	2	1	0	0	0	0	0	0	0	0	0	0
53	X	143764959	143773510	Del	3	0	0	0	0	0	0	0	0	2	1	0	0	0	0	0	0	0	0	0	0
54	X	143775485	143800689	Del	3	0	0	0	0	0	0	0	0	2	1	0	0	0	0	0	0	0	0	0	0
55	X	143950101	144005042	Del	3	0	0	0	0	0	0	0	0	2	1	0	0	0	0	0	0	0	0	0	0
56	X	144006668	144188034	Del	3	0	0	0	0	0	0	0	0	2	1	0	0	0	0	0	0	0	0	0	0
57	X	144190176	144233567	Del	3	0	0	0	0	0	0	0	0	2	1	0	0	0	0	0	0	0	0	0	0
Breed Total						70	82	72	64	55	45	70	4	34	18	55	13	7	10	16	31	21	23	20	21

## Sheet: B
CNV	Chromosome	Start	End	Sample ID	Type	Copy Number
1	1	12964652	13220707	LIB1359	Amp	3
2	1	62103986	62167371	LIB1420	Amp	4
3	1	62103986	62167371	LIB1451	Amp	4
4	1	62103986	62167371	LIB1472	Amp	4
5	1	62103986	62167371	LIB1530	Amp	4
6	1	62103986	62167371	LIB1539	Amp	4
7	1	62103986	62167371	LIB1653	Amp	4
8	2	85852568	85873699	LIB1340	Amp	3
9	2	85852568	85873699	LIB1342	Amp	3
10	2	90506296	90532665	LIB1360	Amp	3
11	2	85852568	85873699	LIB1362	Amp	3
12	2	26384675	26410245	LIB1363	Amp	3
13	2	85852568	85873699	LIB1363	Amp	3
14	3	54364565	54532885	LIB1109	Del	0
15	3	22786282	22894470	LIB1110	Amp	6
16	3	22786282	22894470	LIB1112	Amp	6
17	3	20063086	20069532	LIB1339	Amp	3
18	3	93912566	93936817	LIB1340	Amp	5
19	3	20063086	20069532	LIB1342	Amp	3
20	3	28569463	28586176	LIB1342	Amp	3
21	3	51388752	51422435	LIB1342	Amp	3
22	3	54545098	54759440	LIB1342	Del	1
23	3	60115078	60139700	LIB1342	Amp	3
24	3	69278081	69292805	LIB1342	Amp	3
25	3	54545098	54816645	LIB1344	Amp	4
26	3	93912566	93936817	LIB1344	Amp	5
27	3	54681996	54816645	LIB1346	Amp	3
28	3	60115078	60139700	LIB1346	Amp	3
29	3	22786282	22894470	LIB1350	Amp	5
30	3	54532764	54682126	LIB1351	Del	1
31	3	93912566	93966550	LIB1358	Amp	7
32	3	22786282	22894470	LIB1359	Amp	6
33	3	69262707	69288596	LIB1359	Amp	3
34	3	685772	739678	LIB1361	Amp	3
35	3	49169007	49190470	LIB1361	Amp	3
36	3	22786282	22894470	LIB1362	Amp	5
37	3	28442808	28492124	LIB1362	Amp	3
38	3	60115078	60138012	LIB1362	Amp	3
39	3	22740818	22894470	LIB1363	Amp	3
40	3	60115078	60138012	LIB1363	Amp	3
41	3	93912566	93952159	LIB1364	Amp	5
42	3	54364565	54532885	LIB1389	Del	0
43	3	54364565	54532885	LIB1390	Del	1
44	3	54364565	54545219	LIB1392	Del	0
45	3	22786282	22894470	LIB1394	Amp	5
46	3	22786282	22894470	LIB1396	Amp	6
47	3	22786282	22894470	LIB1397	Amp	5
48	3	93912566	93936817	LIB1400	Amp	5
49	3	22786282	22894470	LIB1402	Amp	5
50	3	93912566	93952159	LIB1402	Amp	5
51	3	22786282	22894470	LIB1414	Amp	5
52	3	54364565	54532885	LIB1414	Del	0
53	3	22786282	22894470	LIB1415	Amp	5
54	3	93912566	93966550	LIB1416	Amp	5
55	3	54364565	54608154	LIB1417	Del	1
56	3	93912566	93953466	LIB1420	Amp	5
57	3	22786282	22894470	LIB1421	Amp	3
58	3	22786282	22894470	LIB1436	Amp	5
59	3	54364565	54532885	LIB1441	Del	1
60	3	22786282	22894470	LIB1442	Amp	6
61	3	22786282	22894470	LIB1445	Amp	7
62	3	54364565	54545219	LIB1447	Del	0
63	3	54364565	54545219	LIB1448	Del	0
64	3	54364565	54545219	LIB1449	Del	0
65	3	54681996	54816645	LIB1451	Amp	3
66	3	22786282	22894470	LIB1452	Amp	5
67	3	22786282	22894470	LIB1453	Amp	6
68	3	54532764	54759440	LIB1455	Del	1
69	3	54364565	54545219	LIB1457	Del	0
70	3	22786282	22894470	LIB1458	Amp	3
71	3	22786282	22894470	LIB1465	Amp	6
72	3	22786282	22894470	LIB1466	Amp	5
73	3	22786282	22894470	LIB1467	Amp	3
74	3	54364565	54532885	LIB1467	Del	0
75	3	54364565	54532885	LIB1473	Del	0
76	3	54364565	54532885	LIB1476	Del	0
77	3	54364565	54545219	LIB1477	Del	0
78	3	22786282	22894470	LIB1478	Amp	5
79	3	54364565	54545219	LIB1478	Del	0
80	3	22786282	22894470	LIB1526	Amp	5
81	3	54532764	54682126	LIB1526	Del	1
82	3	22786282	22894470	LIB1527	Amp	5
83	3	22786282	22894470	LIB1528	Amp	6
84	3	54532764	54682126	LIB1528	Del	1
85	3	22786282	22894470	LIB1529	Amp	6
86	3	54368129	54608154	LIB1529	Del	1
87	3	54364565	54545219	LIB1530	Del	0
88	3	22786282	22894470	LIB1532	Amp	5
89	3	54364565	54545219	LIB1532	Del	0
90	3	22786282	22894470	LIB1534	Amp	6
91	3	22786282	22894470	LIB1536	Amp	6
92	3	54364565	54545219	LIB1536	Del	0
93	3	22786282	22894470	LIB1537	Amp	3
94	3	22786282	22894470	LIB1539	Amp	5
95	3	22786282	22894470	LIB1543	Amp	5
96	3	22786282	22894470	LIB1544	Amp	7
97	3	54364565	54608154	LIB1549	Del	1
98	3	22786282	22894470	LIB1554	Amp	6
99	3	22786282	22894470	LIB1555	Amp	5
100	3	54364565	54608154	LIB1555	Del	1
101	3	22786282	22894470	LIB1556	Amp	5
102	3	54532764	54816645	LIB1556	Amp	4
103	3	22786282	22894470	LIB1557	Amp	5
104	3	54532764	54816645	LIB1558	Del	0
105	3	54532764	54816645	LIB1559	Amp	4
106	3	93912566	93952159	LIB1568	Amp	5
107	3	22786282	22894470	LIB1569	Amp	5
108	3	54364565	54545219	LIB1570	Del	0
109	3	22786282	22894470	LIB1573	Amp	5
110	3	54532764	54682126	LIB1574	Del	1
111	3	22786282	22894470	LIB1575	Amp	5
112	3	22786282	22894470	LIB1577	Amp	5
113	3	22786282	22894470	LIB1580	Amp	3
114	3	54369016	54608154	LIB1580	Amp	4
115	3	22786282	22894470	LIB1581	Amp	5
116	3	54364565	54545219	LIB1581	Del	0
117	3	22786282	22894470	LIB1582	Amp	6
118	3	22786282	22894470	LIB1641	Amp	5
119	3	54364565	54545219	LIB1643	Del	0
120	3	54532764	54682126	LIB1644	Amp	3
121	3	22786282	22894470	LIB1647	Amp	5
122	3	54364565	54608154	LIB1647	Del	1
123	3	54364565	54545219	LIB1648	Del	0
124	3	22786282	22894470	LIB1651	Amp	6
125	3	54364565	54545219	LIB1653	Del	0
126	3	22786282	22894470	LIB1658	Amp	5
127	3	54368129	54608154	LIB1660	Del	1
128	3	54364565	54545219	LIB1661	Del	0
129	3	22786282	22894470	LIB1663	Amp	6
130	3	54364565	54545219	LIB1663	Del	0
131	3	22786282	22894470	LIB1700	Amp	5
132	3	22786282	22894470	LIB1701	Amp	5
133	3	22786282	22894470	LIB1704	Amp	5
134	3	54364565	54545219	LIB1704	Del	0
135	3	54364565	54532885	LIB1705	Del	0
136	3	54532764	54816645	LIB1707	Del	1
137	3	22786282	22894470	LIB1709	Amp	5
138	3	54364565	54545219	LIB1709	Del	0
139	3	22786282	22894470	LIB1711	Amp	3
140	3	22786282	22894470	LIB1714	Amp	5
141	3	54364565	54545219	LIB1714	Del	0
142	3	22786282	22894470	LIB1715	Amp	5
143	3	22786282	22894470	LIB1875	Amp	5
144	3	93913838	93952159	LIB1875	Amp	4
145	3	22786282	22894470	LIB1876	Amp	6
146	3	22786282	22894470	LIB1878	Amp	5
147	3	22786282	22894470	LIB1879	Amp	6
148	3	22786282	22894470	LIB2	Amp	5
149	3	54532764	54759440	LIB3	Del	1
150	3	54364565	54532885	LIB4	Del	0
151	3	22786282	22894470	LIB5	Amp	5
152	3	54364565	54545219	LIB6	Del	0
153	3	93913838	93952159	LIB7	Amp	4
154	4	113678721	113728855	LIB1112	Amp	4
155	4	113951724	114039901	LIB1112	Amp	4
156	4	31759489	31776611	LIB1340	Amp	3
157	4	113696029	113728855	LIB1342	Amp	4
158	4	113677872	113728855	LIB1352	Amp	4
159	4	18808820	18978546	LIB1362	Amp	3
160	4	113867727	114063514	LIB1389	Del	1
161	4	113936158	114063514	LIB1398	Del	1
162	4	113951724	114039901	LIB1415	Amp	5
163	4	113696029	113728855	LIB1420	Amp	4
164	4	113951724	114039901	LIB1420	Amp	5
165	4	113677872	114085663	LIB1436	Amp	4
166	4	83436617	83446071	LIB1458	Amp	3
167	4	113867727	114039901	LIB1458	Del	1
168	4	113675511	113764292	LIB1473	Amp	5
169	4	113951724	114039901	LIB1473	Amp	6
170	4	113696029	113728855	LIB1477	Amp	4
171	4	113867727	114063514	LIB1479	Del	1
172	4	113951724	114039901	LIB1528	Amp	5
173	4	108140894	108168849	LIB1535	Amp	3
174	4	113867727	114039901	LIB1547	Del	1
175	4	113678721	113728855	LIB1578	Amp	4
176	4	113936158	114063514	LIB1579	Del	1
177	4	113682837	113728855	LIB1582	Amp	3
178	4	113951724	114039901	LIB1700	Amp	5
179	4	113867727	113951920	LIB1710	Del	1
180	4	113951724	114039901	LIB2	Amp	5
181	4	113678721	113697561	LIB4	Amp	3
182	4	113951724	114039901	LIB4	Amp	5
183	4	113677872	113764292	LIB7	Amp	5
184	4	113765133	113936279	LIB7	Amp	3
185	4	113951724	114085663	LIB7	Amp	5
186	5	27804559	27807925	LIB1340	Amp	4
187	5	65882024	65887093	LIB1340	Amp	3
188	5	27804559	27807925	LIB1351	Amp	5
189	5	27804559	27807925	LIB1352	Amp	4
190	5	27804559	27807925	LIB1358	Amp	4
191	5	27804559	27807925	LIB1416	Amp	4
192	5	27804559	27807925	LIB1421	Amp	4
193	5	27804559	27807925	LIB1436	Amp	4
194	5	27804559	27807925	LIB1450	Amp	5
195	5	27804559	27807925	LIB1466	Amp	4
196	5	27804559	27807925	LIB1538	Amp	4
197	5	27804559	27807925	LIB1568	Amp	5
198	5	59036896	59562347	LIB1573	Del	1
199	5	27804559	27807925	LIB1653	Amp	3
200	5	27804559	27807925	LIB1662	Amp	4
201	5	27804559	27807925	LIB1701	Amp	4
202	5	27804559	27807925	LIB1876	Amp	4
203	5	27804559	27807925	LIB1879	Amp	4
204	6	31780212	31814272	LIB1361	Amp	3
205	6	62880393	62946165	LIB1706	Del	0
206	6	92065581	92076565	LIB1710	Amp	3
207	7	11141480	11325583	LIB1339	Amp	4
208	7	11141480	11325583	LIB1340	Amp	4
209	7	14646180	14692270	LIB1342	Del	0
210	7	36008611	36022331	LIB1342	Amp	4
211	7	85298823	85402099	LIB1342	Amp	3
212	7	14646180	14692270	LIB1344	Del	0
213	7	31476990	31516360	LIB1350	Amp	3
214	7	11141480	11325583	LIB1351	Amp	4
215	7	9715542	10431392	LIB1352	Amp	4
216	7	11141480	11325583	LIB1352	Amp	4
217	7	42747367	42811410	LIB1357	Del	0
218	7	11141480	11325583	LIB1358	Amp	4
219	7	11141480	11325583	LIB1359	Amp	4
220	7	14671222	14692270	LIB1361	Del	0
221	7	42690217	42788945	LIB1362	Del	1
222	7	11141480	11325583	LIB1364	Amp	4
223	7	23074175	23098598	LIB1391	Amp	3
224	7	11141480	11325583	LIB1399	Amp	4
225	7	11141480	11325583	LIB1421	Amp	4
226	7	11141480	11325583	LIB1435	Amp	4
227	7	14646180	14692270	LIB1438	Del	0
228	7	42690217	42788945	LIB1438	Del	1
229	7	42747367	42811410	LIB1439	Del	0
230	7	42747367	42811410	LIB1448	Del	0
231	7	11141480	11325583	LIB1449	Amp	4
232	7	14671222	14692270	LIB1465	Del	0
233	7	14646180	14692270	LIB1478	Del	0
234	7	14671222	14692270	LIB1536	Del	0
235	7	14671222	14692270	LIB1537	Del	0
236	7	42747367	42811410	LIB1544	Del	0
237	7	42690217	42788945	LIB1547	Del	1
238	7	42747367	42811410	LIB1553	Del	0
239	7	14671222	14692270	LIB1558	Del	0
240	7	14671222	14692270	LIB1577	Del	0
241	7	42747367	42811410	LIB1578	Del	0
242	7	14671222	14692270	LIB1580	Del	0
243	7	14671222	14692270	LIB1581	Del	0
244	7	14646180	14692270	LIB1649	Del	0
245	7	42690217	42788945	LIB1657	Del	1
246	7	42747367	42811410	LIB1663	Del	0
247	7	14671222	14692270	LIB1705	Del	0
248	7	42747367	42811410	LIB1705	Del	0
249	7	11141480	11325583	LIB1706	Amp	3
250	7	14671222	14692270	LIB1712	Del	0
251	7	14671222	14692270	LIB1761	Del	0
252	7	42690217	42788945	LIB1763	Del	1
253	7	14646180	14672284	LIB1875	Amp	3
254	7	42747367	42811410	LIB1875	Del	0
255	7	11141480	11325583	LIB1876	Amp	3
256	7	15092061	15205017	LIB2	Del	0
257	7	42747367	42811410	LIB2	Del	0
258	8	96092364	96167114	LIB1110	Del	1
259	8	96092364	96167114	LIB1114	Del	1
260	8	96092364	96167114	LIB1418	Del	1
261	8	96092364	96167114	LIB1448	Del	1
262	8	96092364	96167114	LIB1468	Del	1
263	8	96092364	96167114	LIB1574	Del	1
264	8	96092364	96167114	LIB1662	Del	1
265	8	96092364	96167114	LIB1763	Del	1
266	8	96092364	96167114	LIB1876	Del	1
267	10	72906155	72916765	LIB1342	Amp	3
268	10	27062456	27086021	LIB1453	Del	0
269	11	62328826	62347274	LIB1340	Amp	3
270	11	92085927	92262636	LIB1459	Amp	3
271	11	92215318	92298434	LIB1640	Amp	4
272	12	72533701	72612504	LIB1107	Del	0
273	12	72619321	72690556	LIB1107	Del	0
274	12	71444756	71915721	LIB1109	Del	1
275	12	72533701	72612504	LIB1109	Del	0
276	12	72613873	72638833	LIB1109	Del	1
277	12	72661273	73341487	LIB1109	Del	0
278	12	72533701	72612504	LIB1110	Del	0
279	12	72619321	72690556	LIB1110	Del	0
280	12	72533701	72612504	LIB1111	Del	0
281	12	72619321	72690556	LIB1111	Del	0
282	12	71444756	71915721	LIB1112	Del	1
283	12	74470509	74901386	LIB1112	Del	0
284	12	73611784	73947233	LIB1113	Del	0
285	12	71444756	71915721	LIB1339	Del	1
286	12	72533701	72612504	LIB1352	Del	0
287	12	72619321	72690556	LIB1352	Del	0
288	12	72533701	72612504	LIB1359	Del	0
289	12	72613873	72626231	LIB1359	Del	1
290	12	72638705	72690556	LIB1359	Del	0
291	12	71388973	71915721	LIB1360	Del	1
292	12	74470509	74901386	LIB1360	Del	0
293	12	71444756	71915721	LIB1361	Del	1
294	12	72533701	72612504	LIB1361	Del	0
295	12	72619321	72690556	LIB1361	Del	0
296	12	72595570	72612504	LIB1363	Amp	3
297	12	72533701	72612504	LIB1364	Del	0
298	12	72613873	72626231	LIB1364	Del	1
299	12	72638705	72872199	LIB1364	Del	0
300	12	71444756	71915721	LIB1391	Del	1
301	12	72533701	72612504	LIB1391	Del	0
302	12	72533701	72612504	LIB1394	Del	0
303	12	72533701	72612504	LIB1397	Del	0
304	12	72619321	72690556	LIB1397	Del	0
305	12	73611784	73947233	LIB1400	Del	0
306	12	73611784	73957758	LIB1402	Del	0
307	12	73341298	73620257	LIB1414	Del	0
308	12	71444756	71915721	LIB1418	Del	1
309	12	72533701	72612504	LIB1418	Del	0
310	12	72619321	72690556	LIB1418	Del	0
311	12	73341298	73618020	LIB1420	Amp	3
312	12	71444756	71915721	LIB1435	Del	1
313	12	73957628	74857742	LIB1435	Del	0
314	12	72533701	72612504	LIB1442	Del	0
315	12	72613873	72626231	LIB1442	Del	1
316	12	72638705	72690556	LIB1442	Del	0
317	12	72533701	72612504	LIB1445	Del	0
318	12	72613873	72626231	LIB1445	Del	1
319	12	72638705	72690556	LIB1445	Del	0
320	12	71444756	71915721	LIB1450	Del	1
321	12	72533701	72612504	LIB1450	Del	0
322	12	72613873	72638833	LIB1450	Del	1
323	12	72661273	72872199	LIB1450	Del	0
324	12	73957628	74857742	LIB1455	Del	0
325	12	72533701	72612504	LIB1457	Del	0
326	12	74470509	74901386	LIB1458	Del	0
327	12	73611784	74857742	LIB1459	Amp	4
328	12	73611784	74492149	LIB1464	Amp	3
329	12	73611784	73947233	LIB1465	Del	0
330	12	72148199	72285886	LIB1472	Del	0
331	12	72533701	72612504	LIB1472	Del	0
332	12	72619321	72872199	LIB1472	Del	0
333	12	72533701	72612504	LIB1473	Del	0
334	12	72619321	72690556	LIB1473	Del	0
335	12	71444756	71915721	LIB1475	Del	1
336	12	72533701	72612504	LIB1475	Del	0
337	12	72613873	72638833	LIB1475	Del	1
338	12	72661273	73341487	LIB1475	Del	0
339	12	74470509	74901386	LIB1475	Del	0
340	12	71444756	71915721	LIB1476	Del	1
341	12	72533701	72612504	LIB1476	Del	0
342	12	73617740	74901386	LIB1477	Del	1
343	12	72533701	72612504	LIB1478	Del	0
344	12	72613873	72626231	LIB1478	Del	1
345	12	72638705	72690556	LIB1478	Del	0
346	12	71444756	71915721	LIB1479	Del	1
347	12	74470509	74901386	LIB1479	Del	0
348	12	72533701	72612504	LIB1526	Del	0
349	12	72619321	72690556	LIB1526	Del	0
350	12	73341298	74470724	LIB1530	Amp	3
351	12	74470509	74901386	LIB1531	Del	0
352	12	71444756	71915721	LIB1539	Del	1
353	12	71444756	71915721	LIB1540	Del	1
354	12	72533701	72612504	LIB1541	Del	0
355	12	72619321	72690556	LIB1541	Del	0
356	12	73611784	73957758	LIB1542	Del	0
357	12	74470509	74901386	LIB1543	Del	1
358	12	72533701	72612504	LIB1548	Del	0
359	12	72619321	72690556	LIB1548	Del	0
360	12	71444756	71915721	LIB1549	Del	1
361	12	74470509	74901386	LIB1549	Del	0
362	12	71388973	71915721	LIB1557	Del	1
363	12	73611784	73957758	LIB1558	Del	0
364	12	73611784	74857742	LIB1568	Amp	4
365	12	73611784	73957758	LIB1569	Del	0
366	12	74470509	74901386	LIB1573	Del	0
367	12	73617740	74492149	LIB1574	Amp	3
368	12	72533701	72612504	LIB1575	Del	0
369	12	72619321	72690556	LIB1575	Del	0
370	12	71444756	71915721	LIB1577	Del	1
371	12	72533701	72612504	LIB1581	Del	0
372	12	72533701	72612504	LIB1582	Del	0
373	12	72619321	72690556	LIB1582	Del	0
374	12	74470509	74901386	LIB1645	Del	0
375	12	74470509	74901386	LIB1647	Del	0
376	12	71444756	71915721	LIB1648	Del	1
377	12	74470509	74901386	LIB1655	Del	0
378	12	73611784	74901386	LIB1660	Del	0
379	12	72533701	72612504	LIB1661	Del	0
380	12	72619321	72690556	LIB1661	Del	0
381	12	72148199	72285886	LIB1662	Del	0
382	12	72533701	72612504	LIB1662	Del	0
383	12	72619321	72872199	LIB1662	Del	0
384	12	74470509	74901386	LIB1663	Del	0
385	12	71444756	71915721	LIB1700	Del	1
386	12	74470509	74901386	LIB1704	Del	0
387	12	71444756	71915721	LIB1705	Del	1
388	12	73611784	74492149	LIB1706	Amp	3
389	12	73611784	74492149	LIB1707	Amp	3
390	12	71388973	71915721	LIB1711	Del	1
391	12	73620135	74492149	LIB1711	Del	1
392	12	71444756	71915721	LIB1712	Del	1
393	12	72533701	72612504	LIB1712	Del	0
394	12	72613873	72638833	LIB1712	Del	1
395	12	72661273	73341487	LIB1712	Del	0
396	12	72533701	72612504	LIB1714	Del	0
397	12	72613873	72626231	LIB1714	Del	1
398	12	72638705	72690556	LIB1714	Del	0
399	12	73947105	74857742	LIB1875	Amp	4
400	12	72533701	72612504	LIB1876	Del	0
401	12	72619321	72690556	LIB1876	Del	0
402	12	72533701	72612504	LIB1877	Del	0
403	12	72619321	72872199	LIB1877	Del	0
404	12	73611784	73957758	LIB4	Del	0
405	12	72533701	72612504	LIB6	Del	0
406	13	23171221	23176993	LIB1340	Amp	3
407	13	57136821	57147338	LIB1340	Amp	3
408	13	20551371	20572373	LIB1342	Amp	3
409	13	31861106	31866844	LIB1342	Amp	3
410	13	43661175	43773905	LIB1344	Amp	4
411	13	20565836	20579294	LIB1350	Amp	3
412	13	43661175	43773905	LIB1351	Amp	4
413	13	48092838	48102798	LIB1358	Amp	3
414	13	20558340	20572044	LIB1361	Amp	3
415	13	63043857	63086545	LIB1361	Amp	3
416	13	43661175	43771092	LIB1363	Amp	3
417	13	43661175	43771092	LIB1395	Amp	3
418	13	43661175	43773905	LIB1399	Amp	3
419	13	43661175	43773905	LIB1403	Amp	4
420	13	43661175	43773905	LIB1404	Amp	4
421	13	43661175	43773905	LIB1420	Amp	4
422	13	63043857	63051891	LIB1421	Amp	3
423	13	43661175	43771092	LIB1451	Amp	3
424	13	46433559	46502968	LIB1451	Amp	4
425	13	46433559	46502968	LIB1460	Amp	4
426	13	43661175	43773905	LIB1472	Amp	4
427	13	43661175	43773905	LIB1530	Amp	4
428	13	63047104	63052721	LIB1537	Amp	4
429	13	43661175	43771092	LIB1539	Amp	3
430	13	63043857	63052721	LIB1540	Amp	4
431	13	63043857	63051891	LIB1557	Amp	4
432	13	63047104	63051891	LIB1582	Amp	4
433	13	43661175	43773905	LIB1653	Amp	4
434	13	43661175	43773905	LIB1657	Amp	4
435	13	63043857	63052721	LIB1710	Amp	4
436	14	33069634	33083876	LIB1339	Amp	3
437	14	54251116	54271625	LIB1342	Amp	3
438	15	46856845	46906080	LIB1109	Del	1
439	15	80485513	80663011	LIB1109	Del	1
440	15	80695310	80803163	LIB1109	Del	1
441	15	80485513	80803163	LIB1111	Del	1
442	15	46857025	46906080	LIB1112	Del	1
443	15	80485513	80803163	LIB1113	Del	1
444	15	64155131	64173713	LIB1339	Amp	3
445	15	64155131	64199406	LIB1342	Amp	3
446	15	80485513	80828175	LIB1346	Del	0
447	15	80485513	80803163	LIB1350	Amp	3
448	15	80485513	80603101	LIB1352	Del	1
449	15	80485513	80828175	LIB1357	Del	0
450	15	6641797	6649451	LIB1358	Amp	3
451	15	80485513	80828175	LIB1360	Del	0
452	15	64144738	64200177	LIB1361	Amp	3
453	15	80556372	80828175	LIB1361	Amp	4
454	15	64155131	64174058	LIB1364	Amp	3
455	15	80686773	80828770	LIB1364	Del	1
456	15	80556372	80803163	LIB1393	Amp	4
457	15	80420253	80803163	LIB1395	Amp	3
458	15	46857025	46906080	LIB1397	Del	1
459	15	80695310	80803163	LIB1397	Del	1
460	15	80485513	80828175	LIB1399	Del	0
461	15	80485513	80828175	LIB1401	Del	0
462	15	80604709	80803163	LIB1402	Amp	3
463	15	80686773	80782362	LIB1415	Amp	3
464	15	80556372	80803163	LIB1417	Amp	3
465	15	80556372	80695487	LIB1436	Amp	3
466	15	80686773	80803163	LIB1442	Amp	3
467	15	80556372	80803163	LIB1450	Del	1
468	15	80485513	80828175	LIB1453	Del	0
469	15	48331284	48347289	LIB1455	Del	1
470	15	80485513	80828175	LIB1457	Del	0
471	15	80420253	80717090	LIB1459	Amp	3
472	15	80747405	80828770	LIB1466	Del	1
473	15	80716960	80828175	LIB1467	Amp	3
474	15	80556372	80803163	LIB1473	Amp	4
475	15	80555832	80695487	LIB1528	Amp	3
476	15	52256661	52290671	LIB1529	Amp	3
477	15	64155131	64173713	LIB1529	Amp	3
478	15	80555832	80803163	LIB1529	Amp	3
479	15	47823906	47982483	LIB1530	Amp	4
480	15	80485513	80828175	LIB1535	Del	0
481	15	80485513	80604839	LIB1541	Del	1
482	15	80686773	80803163	LIB1541	Del	1
483	15	80485513	80828175	LIB1542	Del	0
484	15	80556372	80803163	LIB1558	Del	1
485	15	80485513	80828175	LIB1559	Amp	3
486	15	80602980	80803163	LIB1560	Amp	3
487	15	80485513	80803163	LIB1573	Del	1
488	15	80485513	80803163	LIB1574	Amp	3
489	15	80485513	80828175	LIB1576	Del	0
490	15	80485513	80828175	LIB1577	Amp	3
491	15	80485513	80803163	LIB1641	Del	1
492	15	80485513	80828175	LIB1644	Amp	3
493	15	80420253	80803163	LIB1645	Amp	3
494	15	48331284	48371526	LIB1648	Del	1
495	15	80485513	80828770	LIB1654	Del	1
496	15	80485513	80828175	LIB1658	Del	0
497	15	46857025	46906080	LIB1702	Del	1
498	15	80556372	80803163	LIB1705	Del	1
499	15	80686773	80828770	LIB1708	Del	1
500	15	80485513	80828770	LIB1711	Del	1
501	15	80485513	80828175	LIB1761	Amp	3
502	15	80420253	80803163	LIB1875	Del	1
503	15	80485513	80828770	LIB1879	Del	1
504	15	48331284	48347289	LIB3	Del	1
505	16	19438053	19508557	LIB1340	Amp	3
506	17	25033630	25121914	LIB1109	Del	0
507	17	25033630	25121914	LIB1112	Del	0
508	17	25033630	25121914	LIB1114	Del	0
509	17	55149647	55157384	LIB1361	Amp	3
510	18	61718868	61833963	LIB1	Del	0
511	18	61714047	61833607	LIB1107	Del	0
512	18	61714308	61717657	LIB1109	Del	0
513	18	61681243	61686880	LIB1111	Del	1
514	18	61714308	61833607	LIB1112	Del	0
515	18	34606081	34611368	LIB1339	Amp	3
516	18	61832178	61833963	LIB1339	Del	0
517	18	34622491	34630743	LIB1340	Amp	3
518	18	61681243	61718113	LIB1340	Del	0
519	18	61718868	61833963	LIB1342	Del	0
520	18	61681243	61717657	LIB1344	Del	0
521	18	61718868	61833963	LIB1350	Del	0
522	18	61681243	61686880	LIB1351	Del	1
523	18	61718868	61833963	LIB1351	Del	0
524	18	61643133	61685727	LIB1352	Del	1
525	18	61832178	61833963	LIB1358	Del	0
526	18	61635614	61682156	LIB1359	Del	1
527	18	61229703	61231719	LIB1360	Amp	3
528	18	61681243	61686880	LIB1360	Del	1
529	18	34622491	34630743	LIB1361	Amp	3
530	18	61410282	61415653	LIB1361	Amp	4
531	18	61718868	61833963	LIB1361	Del	0
532	18	61714047	61833607	LIB1362	Del	0
533	18	61410282	61415653	LIB1390	Amp	3
534	18	61643133	61682156	LIB1390	Del	1
535	18	61718868	61833963	LIB1393	Del	0
536	18	61714047	61833607	LIB1395	Del	0
537	18	61681243	61718113	LIB1397	Del	0
538	18	61681243	61717657	LIB1398	Del	0
539	18	61718868	61833963	LIB1402	Del	0
540	18	61714047	61833607	LIB1403	Del	0
541	18	61635614	61682156	LIB1414	Del	1
542	18	61714047	61833607	LIB1415	Del	0
543	18	61832178	61833963	LIB1418	Del	0
544	18	61227790	61230740	LIB1421	Amp	4
545	18	61410282	61416189	LIB1421	Amp	4
546	18	61611105	61643259	LIB1421	Amp	4
547	18	61718868	61833963	LIB1435	Del	0
548	18	61681243	61686880	LIB1438	Del	1
549	18	61718868	61833963	LIB1438	Del	0
550	18	61681243	61686880	LIB1439	Del	1
551	18	61718868	61833963	LIB1439	Del	0
552	18	61681243	61718113	LIB1442	Del	0
553	18	61714047	61833607	LIB1445	Del	0
554	18	61685606	61715119	LIB1447	Amp	3
555	18	61635614	61682156	LIB1451	Del	1
556	18	61718868	61833963	LIB1451	Del	0
557	18	61718868	61833963	LIB1452	Del	0
558	18	61681243	61686880	LIB1455	Del	1
559	18	61718868	61833963	LIB1455	Del	0
560	18	61714047	61717657	LIB1457	Del	0
561	18	58478003	58496652	LIB1458	Amp	3
562	18	61714308	61717657	LIB1458	Del	0
563	18	61635614	61682156	LIB1460	Del	1
564	18	61714047	61833607	LIB1464	Del	0
565	18	61229190	61231719	LIB1465	Amp	4
566	18	61387236	61415950	LIB1465	Amp	4
567	18	61609617	61635735	LIB1465	Amp	3
568	18	61681243	61717657	LIB1467	Del	0
569	18	61718868	61833963	LIB1468	Del	0
570	18	61681243	61718113	LIB1472	Del	0
571	18	61714047	61833607	LIB1475	Del	0
572	18	61635614	61682156	LIB1476	Del	1
573	18	61681243	61718113	LIB1477	Del	0
574	18	61643133	61685727	LIB1478	Del	1
575	18	61718868	61833963	LIB1479	Del	0
576	18	61681243	61686880	LIB1526	Del	1
577	18	61643133	61685727	LIB1527	Del	1
578	18	61681243	61686880	LIB1528	Del	1
579	18	61718868	61833963	LIB1528	Del	0
580	18	61714047	61833607	LIB1529	Del	0
581	18	61635614	61682156	LIB1531	Del	1
582	18	61681243	61718113	LIB1533	Del	0
583	18	61714047	61717657	LIB1535	Del	0
584	18	61680741	61686880	LIB1537	Amp	8
585	18	61714047	61717657	LIB1537	Del	0
586	18	61414290	61416189	LIB1538	Amp	4
587	18	61680741	61686880	LIB1538	Amp	3
588	18	61718868	61833963	LIB1539	Del	0
589	18	61681243	61686880	LIB1541	Del	1
590	18	61718868	61833963	LIB1541	Del	0
591	18	61680741	61686880	LIB1546	Amp	8
592	18	61714047	61833607	LIB1546	Del	0
593	18	61681243	61686880	LIB1548	Del	1
594	18	61718868	61833963	LIB1548	Del	0
595	18	61718868	61833963	LIB1549	Del	0
596	18	61635614	61682156	LIB1553	Del	1
597	18	61718868	61833963	LIB1553	Del	0
598	18	61414290	61416189	LIB1554	Amp	4
599	18	61681243	61686880	LIB1555	Del	1
600	18	61681243	61686880	LIB1556	Del	1
601	18	61718868	61833963	LIB1556	Del	0
602	18	61414743	61417119	LIB1557	Amp	4
603	18	61714047	61833607	LIB1557	Del	0
604	18	61643133	61685727	LIB1560	Del	1
605	18	61635614	61682156	LIB1568	Del	1
606	18	61718868	61833963	LIB1568	Del	0
607	18	61718868	61833963	LIB1569	Del	0
608	18	61718868	61833963	LIB1573	Del	0
609	18	61832178	61833963	LIB1574	Del	0
610	18	61718868	61833963	LIB1575	Del	0
611	18	61718868	61833963	LIB1577	Del	0
612	18	61714047	61717657	LIB1578	Del	0
613	18	61714047	61717657	LIB1579	Del	0
614	18	61714047	61717657	LIB1580	Del	0
615	18	61832178	61833963	LIB1581	Del	0
616	18	61718868	61833963	LIB1582	Del	0
617	18	61718868	61833963	LIB1640	Del	0
618	18	61718868	61833963	LIB1645	Del	0
619	18	61681243	61718113	LIB1647	Del	0
620	18	61681243	61686880	LIB1649	Del	1
621	18	61414290	61416189	LIB1651	Amp	4
622	18	61718868	61833963	LIB1654	Del	0
623	18	61681243	61717657	LIB1655	Del	0
624	18	61681243	61718113	LIB1657	Del	0
625	18	61643133	61685727	LIB1660	Del	1
626	18	61718868	61833963	LIB1660	Del	0
627	18	61414743	61417119	LIB1661	Amp	4
628	18	61680741	61686880	LIB1661	Amp	8
629	18	61714047	61717657	LIB1661	Del	0
630	18	61643133	61682156	LIB1662	Del	1
631	18	61718868	61833963	LIB1663	Del	0
632	18	61714308	61833607	LIB1700	Del	0
633	18	61718868	61833963	LIB1703	Del	0
634	18	61643133	61685727	LIB1706	Del	1
635	18	61718868	61833963	LIB1707	Del	0
636	18	61714047	61833607	LIB1709	Del	0
637	18	61714047	61717657	LIB1710	Del	0
638	18	61635614	61682156	LIB1712	Del	1
639	18	61635614	61682156	LIB1715	Del	1
640	18	61718868	61833963	LIB1715	Del	0
641	18	61714047	61833607	LIB1761	Del	0
642	18	61681243	61717657	LIB1762	Del	0
643	18	61685606	61715119	LIB1875	Amp	3
644	18	61681243	61686880	LIB1877	Del	1
645	18	61681243	61686880	LIB1878	Del	1
646	18	61718868	61833963	LIB1878	Del	0
647	18	61718868	61833963	LIB1879	Del	0
648	18	61681243	61686880	LIB2	Del	1
649	18	61718868	61833963	LIB2	Del	0
650	18	61681243	61686880	LIB3	Del	1
651	18	61718868	61833963	LIB3	Del	0
652	19	19003212	19004782	LIB1339	Amp	3
653	19	26785294	26815469	LIB1342	Amp	3
654	19	19003212	19004782	LIB1358	Amp	3
655	19	36624202	36630727	LIB1358	Amp	3
656	19	57726043	57729627	LIB1400	Amp	4
657	19	14878718	14881259	LIB1403	Amp	3
658	19	57726043	57729627	LIB1404	Amp	4
659	19	57721364	57729627	LIB1415	Del	1
660	19	57721364	57728676	LIB1452	Amp	4
661	19	57721364	57728676	LIB1479	Amp	4
662	19	57721364	57728676	LIB1534	Amp	4
663	19	57721364	57728676	LIB1537	Amp	3
664	19	57721364	57728676	LIB1543	Amp	4
665	19	57721364	57728676	LIB1546	Amp	4
666	19	57721364	57728262	LIB1553	Del	1
667	19	57721364	57728676	LIB1701	Amp	4
668	19	57721364	57728676	LIB1710	Amp	4
669	19	57721364	57728676	LIB1714	Amp	4
670	19	57721364	57729627	LIB1879	Del	1
671	21	9528151	9687440	LIB1576	Amp	6
672	21	9528151	9687440	LIB1703	Amp	4
673	22	28777182	28788862	LIB1339	Amp	3
674	22	28777182	28788862	LIB1360	Amp	3
675	23	25970046	26688799	LIB1	Del	0
676	23	25970046	25980326	LIB1110	Del	0
677	23	25970046	26688799	LIB1113	Del	0
678	23	25899501	25980326	LIB1344	Del	0
679	23	25411399	25430211	LIB1346	Del	1
680	23	25970046	26688799	LIB1346	Amp	3
681	23	25970046	26688799	LIB1357	Del	0
682	23	25899501	25980326	LIB1361	Del	0
683	23	25351421	25404622	LIB1363	Amp	3
684	23	25899501	25980326	LIB1389	Del	0
685	23	25899501	25980326	LIB1391	Del	0
686	23	25899501	25980326	LIB1392	Del	0
687	23	25899501	25980326	LIB1395	Del	0
688	23	25970046	26688799	LIB1396	Del	0
689	23	25970046	25980326	LIB1397	Del	0
690	23	25899501	25980326	LIB1399	Del	0
691	23	25970046	26688799	LIB1400	Amp	5
692	23	25385442	25408099	LIB1401	Amp	3
693	23	25899501	25980326	LIB1402	Del	0
694	23	25899501	25980326	LIB1415	Del	0
695	23	25970046	26688799	LIB1417	Amp	5
696	23	25970046	26688799	LIB1418	Del	0
697	23	25385442	25408099	LIB1419	Amp	3
698	23	25385442	25408099	LIB1420	Amp	7
699	23	25899501	25980326	LIB1420	Del	0
700	23	25899501	25980326	LIB1421	Del	0
701	23	25899501	25980326	LIB1438	Del	0
702	23	25899501	25980326	LIB1439	Del	0
703	23	25899501	25980326	LIB1441	Del	0
704	23	25899501	25980326	LIB1442	Del	0
705	23	25899501	25980326	LIB1447	Del	0
706	23	25899501	25980326	LIB1448	Del	0
707	23	25351421	25408099	LIB1449	Amp	6
708	23	25899501	25980326	LIB1449	Del	0
709	23	25899501	25980326	LIB1450	Del	0
710	23	25899501	25980326	LIB1451	Del	0
711	23	25970046	26688799	LIB1455	Del	0
712	23	25405554	25427925	LIB1458	Del	1
713	23	25899501	25980326	LIB1459	Del	0
714	23	25899501	25980326	LIB1464	Del	0
715	23	25970046	26688799	LIB1466	Del	0
716	23	25351421	25404622	LIB1472	Amp	3
717	23	25899501	25980326	LIB1472	Del	0
718	23	25351421	25404622	LIB1475	Amp	3
719	23	25899501	25980326	LIB1478	Del	0
720	23	25899501	25980326	LIB1527	Del	0
721	23	25970046	26688799	LIB1529	Del	0
722	23	25377197	25405172	LIB1530	Amp	8
723	23	25899501	25980326	LIB1530	Del	0
724	23	25351421	25388245	LIB1531	Amp	3
725	23	25377197	25405172	LIB1535	Amp	8
726	23	25351421	25404622	LIB1536	Amp	6
727	23	25899501	25980326	LIB1536	Del	0
728	23	25970046	26688799	LIB1537	Del	0
729	23	25970046	26688799	LIB1539	Del	0
730	23	25970046	26688799	LIB1541	Del	0
731	23	25899501	25980326	LIB1545	Del	0
732	23	25970046	26688799	LIB1548	Del	0
733	23	25970046	26688799	LIB1549	Del	0
734	23	25377197	25405172	LIB1553	Amp	3
735	23	25970046	25980326	LIB1555	Del	0
736	23	25899501	25980326	LIB1557	Del	0
737	23	25899501	25980326	LIB1559	Del	0
738	23	25970046	26688799	LIB1560	Amp	5
739	23	25899501	25980326	LIB1570	Del	0
740	23	25970046	26688799	LIB1571	Del	0
741	23	25899501	25980326	LIB1573	Del	0
742	23	25970046	26688799	LIB1574	Del	0
743	23	25970046	25980326	LIB1576	Del	0
744	23	25970046	26688799	LIB1577	Del	0
745	23	25899501	25980326	LIB1579	Del	0
746	23	25970046	26688799	LIB1581	Del	0
747	23	25899501	25980326	LIB1582	Del	0
748	23	25351421	25404622	LIB1640	Amp	3
749	23	25899501	25980326	LIB1643	Del	0
750	23	25970046	26688799	LIB1648	Del	0
751	23	25970046	26688799	LIB1649	Del	0
752	23	25411399	25458861	LIB1651	Del	0
753	23	25970046	26688799	LIB1651	Amp	3
754	23	25970046	26688799	LIB1655	Del	0
755	23	25899501	25980326	LIB1656	Del	0
756	23	25411399	25458861	LIB1658	Del	0
757	23	25899501	25980326	LIB1661	Del	0
758	23	25970046	26688799	LIB1663	Del	0
759	23	25899501	25980326	LIB1700	Amp	3
760	23	25899501	25980326	LIB1704	Del	0
761	23	25377197	25405172	LIB1706	Amp	3
762	23	25899501	25980326	LIB1707	Del	0
763	23	25970046	26688799	LIB1708	Del	0
764	23	25899501	25980326	LIB1712	Del	0
765	23	25899501	25980326	LIB1716	Del	0
766	23	25970046	26688799	LIB1763	Del	0
767	23	25351421	25405172	LIB1877	Amp	3
768	23	25899501	25980326	LIB3	Del	0
769	23	25899501	25980326	LIB4	Amp	5
770	23	25899501	25980326	LIB5	Del	0
771	23	25899501	25980326	LIB6	Del	0
772	26	42784052	42796186	LIB1113	Amp	4
773	26	42784052	42796186	LIB1114	Amp	4
774	26	42784052	42796186	LIB1352	Amp	3
775	26	14050884	14062191	LIB1359	Amp	3
776	26	15048306	15060641	LIB1361	Amp	3
777	26	42784052	42796186	LIB1361	Amp	3
778	26	42784052	42796186	LIB1363	Amp	4
779	26	2229568	2608138	LIB1452	Del	1
780	26	42784052	42796186	LIB1570	Amp	4
781	26	42784052	42796186	LIB1577	Amp	3
782	26	42784052	42796186	LIB1649	Amp	3
783	26	42784052	42796186	LIB1761	Amp	3
784	26	42784052	42796186	LIB1763	Amp	4
785	26	42784052	42796186	LIB1876	Amp	3
786	27	34098756	34140576	LIB1359	Amp	4
787	28	2556271	2855215	LIB1113	Del	0
788	28	2556271	2855802	LIB1363	Del	0
789	28	2556271	2855215	LIB1421	Del	1
790	28	2556271	2855802	LIB1445	Del	0
791	28	2556271	2855802	LIB1458	Del	0
792	28	2556271	2855215	LIB1465	Del	1
793	28	2556271	2855802	LIB1475	Del	0
794	28	2556271	2855802	LIB1479	Del	0
795	28	2556271	2854962	LIB1537	Del	0
796	28	2638484	2855802	LIB1538	Del	1
797	28	2556271	2855802	LIB1543	Del	0
798	28	2469693	2855215	LIB1554	Del	1
799	28	2556271	2854962	LIB1559	Del	0
800	28	2556271	2855802	LIB1560	Del	0
801	28	2556271	2855802	LIB1571	Del	0
802	28	2556271	2855802	LIB1577	Del	0
803	28	2556271	2855215	LIB1641	Del	1
804	28	2556440	2855802	LIB1644	Del	0
805	28	2556271	2855802	LIB1653	Del	0
806	28	2556271	2855802	LIB1658	Del	0
807	28	2556271	2854962	LIB1714	Del	1
808	28	2556271	2855802	LIB1715	Del	0
809	28	2556271	2855802	LIB1761	Del	0
810	28	2638484	2855802	LIB1763	Del	1
811	28	2556271	2855215	LIB2	Del	0
812	29	27380889	27529586	LIB1109	Del	1
813	29	27380889	27529586	LIB1404	Del	1
814	29	27380889	27529586	LIB1707	Del	1
815	X	142510600	142690118	LIB1109	Del	0
816	X	143103846	143286836	LIB1109	Del	0
817	X	143366246	143375594	LIB1109	Del	0
818	X	143736630	143752129	LIB1109	Del	0
819	X	143764959	143773510	LIB1109	Del	0
820	X	143775485	143800689	LIB1109	Del	0
821	X	143950101	144005042	LIB1109	Del	0
822	X	144006668	144188034	LIB1109	Del	1
823	X	144190176	144233567	LIB1109	Del	0
824	X	142510600	142690118	LIB1112	Del	0
825	X	143103846	143286836	LIB1112	Del	0
826	X	143366246	143375594	LIB1112	Del	0
827	X	143736630	143752129	LIB1112	Del	0
828	X	143764959	143773510	LIB1112	Del	0
829	X	143775485	143800689	LIB1112	Del	0
830	X	143950101	144005042	LIB1112	Del	0
831	X	144006668	144188034	LIB1112	Del	1
832	X	144190176	144233567	LIB1112	Del	0
833	X	142510600	142690118	LIB1114	Del	0
834	X	143103846	143286836	LIB1114	Del	0
835	X	143366246	143375594	LIB1114	Del	0
836	X	143736630	143752129	LIB1114	Del	0
837	X	143764959	143773510	LIB1114	Del	0
838	X	143775485	143800689	LIB1114	Del	0
839	X	143950101	144005042	LIB1114	Del	0
840	X	144006668	144188034	LIB1114	Del	1
841	X	144190176	144233567	LIB1114	Del	0
842	X	56116130	56515150	LIB1401	Amp	4
843	X	132494610	132509829	LIB1404	Del	1
844	X	56116130	56515150	LIB1660	Del	1
845	X	132444345	132509829	LIB1876	Del	1
846	X	132444345	132509829	LIB1877	Del	1
