# Supplementary material for: Evolutionary and Functional Features of Copy Number Variation in the Cattle Genome
Source: Front Genet. 2016 Nov 22;7:207. doi: 10.3389/fgene.2016.00207 (PMC5118444; doi:10.3389/fgene.2016.00207)
Supplement: Supplementary file 4 [file Table4.XLSX]

## Sheet: Duplication Genes
Gene ID
ENSBTAG00000000336
ENSBTAG00000046163
ENSBTAG00000046798
ENSBTAG00000046397
ENSBTAG00000047576
ENSBTAG00000045927
ENSBTAG00000017316
ENSBTAG00000021104
ENSBTAG00000022715
ENSBTAG00000013756
ENSBTAG00000021077
ENSBTAG00000038128
ENSBTAG00000009656
ENSBTAG00000037509
ENSBTAG00000039722
ENSBTAG00000040393
ENSBTAG00000020416
ENSBTAG00000009144
ENSBTAG00000009171
ENSBTAG00000032151
ENSBTAG00000039588
ENSBTAG00000014402
ENSBTAG00000009850
ENSBTAG00000011953
ENSBTAG00000003746

## Sheet: Deletion Genes
Gene ID
ENSBTAG00000045544
ENSBTAG00000048102
ENSBTAG00000011707
ENSBTAG00000039837
ENSBTAG00000033555
ENSBTAG00000038418
ENSBTAG00000019352
ENSBTAG00000026065
ENSBTAG00000004217
ENSBTAG00000009364
ENSBTAG00000013345
ENSBTAG00000045750
ENSBTAG00000036013
ENSBTAG00000039868
ENSBTAG00000007557
ENSBTAG00000046318
ENSBTAG00000047181
ENSBTAG00000046518
ENSBTAG00000046123
ENSBTAG00000046201
ENSBTAG00000037991
ENSBTAG00000037937
ENSBTAG00000040157
ENSBTAG00000039130
ENSBTAG00000047383
ENSBTAG00000002290
ENSBTAG00000047602
ENSBTAG00000047462
ENSBTAG00000048172
ENSBTAG00000040370
ENSBTAG00000035012
ENSBTAG00000046669
ENSBTAG00000047764
ENSBTAG00000046041
ENSBTAG00000039805
ENSBTAG00000023309
ENSBTAG00000033979
ENSBTAG00000047774

## Sheet: Mixed Genes
Gene ID
ENSBTAG00000004617
ENSBTAG00000030166
ENSBTAG00000023309
ENSBTAG00000047764
ENSBTAG00000046041
ENSBTAG00000022858
ENSBTAG00000038049
ENSBTAG00000046845
ENSBTAG00000046167
ENSBTAG00000035989
ENSBTAG00000039348
ENSBTAG00000035986
ENSBTAG00000035988
ENSBTAG00000035985
ENSBTAG00000024423
ENSBTAG00000046710
ENSBTAG00000045723
ENSBTAG00000023310
ENSBTAG00000046274
ENSBTAG00000035059
ENSBTAG00000035990
ENSBTAG00000039928
ENSBTAG00000040331
ENSBTAG00000046257
ENSBTAG00000030940
ENSBTAG00000037634
ENSBTAG00000025621
ENSBTAG00000038938
ENSBTAG00000038233
ENSBTAG00000037490
ENSBTAG00000033979
ENSBTAG00000046116
ENSBTAG00000026163
ENSBTAG00000031186
ENSBTAG00000024272
ENSBTAG00000014529
ENSBTAG00000002290
ENSBTAG00000039130
ENSBTAG00000040157
ENSBTAG00000038714
ENSBTAG00000009364
