# Supplementary material for: Evolutionary and Functional Features of Copy Number Variation in the Cattle Genome
Source: Front Genet. 2016 Nov 22;7:207. doi: 10.3389/fgene.2016.00207 (PMC5118444; doi:10.3389/fgene.2016.00207)
Supplement: Supplementary file 5 [file Table5.XLSX]

## Sheet: Sheet1
Bos taurus gene	Orthologous Homo sapien gene	dN	dS	dN/dS
ENSBTAG00000038364	ENSG00000187612	0.1492	0.7388	0.2019
ENSBTAG00000000617	ENSG00000167825	0.0608	0.5546	0.1097
ENSBTAG00000017746	ENSG00000184347	0.0596	0.4041	0.1475
ENSBTAG00000000079	ENSG00000154429	0.0917	0.4725	0.1941
ENSBTAG00000008180	ENSG00000040275	0.0667	0.6524	0.1023
ENSBTAG00000018284	ENSG00000176595	0.0924	0.3035	0.3043
ENSBTAG00000034225	ENSG00000135801	0.0319	0.69	0.0463
ENSBTAG00000010180	ENSG00000135763	0.1542	0.6661	0.2315
ENSBTAG00000004870	ENSG00000143641	0.0111	0.5667	0.0196
ENSBTAG00000027205	ENSG00000177614	0.0331	0.4499	0.0735
ENSBTAG00000018691	ENSG00000116574	0.0228	0.5659	0.0403
ENSBTAG00000039837	ENSG00000186117	0.1823	0.5974	0.3052
ENSBTAG00000038418	ENSG00000186117	0.2048	0.7387	0.2773
ENSBTAG00000026065	ENSG00000181927	0.1988	1.0075	0.1974
ENSBTAG00000047434	ENSG00000270106	0.0329	0.2421	0.1358
ENSBTAG00000045608	ENSG00000135766	0.0798	0.2132	0.3744
ENSBTAG00000006112	ENSG00000010072	0.0699	0.5752	0.1215
ENSBTAG00000010773	ENSG00000116906	0.0983	0.5264	0.1868
ENSBTAG00000002134	ENSG00000204767	0.0843	0.4927	0.171
ENSBTAG00000014620	ENSG00000168269	0.0943	0.3868	0.2438
ENSBTAG00000009381	ENSG00000043462	0.0783	0.3785	0.207
ENSBTAG00000002985	ENSG00000145936	0.0806	0.323	0.2494
ENSBTAG00000009739	ENSG00000183117	0.0436	0.9346	0.0467
ENSBTAG00000002779	ENSG00000094755	0.0334	0.4132	0.0809
ENSBTAG00000022684	ENSG00000170364	0.1501	0.3229	0.4647
ENSBTAG00000047877	ENSG00000119283	0.0308	0.4173	0.0739
ENSBTAG00000023073	ENSG00000182118	0.0427	0.4391	0.0972
ENSBTAG00000021822	ENSG00000173409	0.0657	0.3851	0.1705
ENSBTAG00000010367	ENSG00000143643	0.0197	0.2081	0.0947
ENSBTAG00000011034	ENSG00000091879	0.1303	0.769	0.1694
ENSBTAG00000007473	ENSG00000275591	0.2288	0.7642	0.2994
ENSBTAG00000008519	ENSG00000171847	0.5271	1.3976	0.3772
ENSBTAG00000023074	ENSG00000119280	0.2729	0.9086	0.3004
ENSBTAG00000045626	ENSG00000176797	0.1487	0.6109	0.2435
ENSBTAG00000045932	ENSG00000167555	0.3594	1.1955	0.3007
ENSBTAG00000046204	ENSG00000215356	0.2432	0.8108	0.2999
ENSBTAG00000039845	ENSG00000279804	0.5405	1.0972	0.4926
ENSBTAG00000023157	ENSG00000171847	0.5344	1.1647	0.4588
ENSBTAG00000010248	ENSG00000176797	0.1684	0.6956	0.2421
ENSBTAG00000000942	ENSG00000116991	0.0336	0.7535	0.0446
ENSBTAG00000038504	ENSG00000176797	0.188	0.7449	0.2524
ENSBTAG00000004231	ENSG00000150625	0.1158	0.6523	0.1775
ENSBTAG00000000535	ENSG00000135749	0.1092	0.4371	0.2499
ENSBTAG00000014141	ENSG00000150628	0.1888	0.4028	0.4689
ENSBTAG00000014146	ENSG00000129128	0.1187	0.5055	0.2348
ENSBTAG00000005825	ENSG00000109674	0.1205	0.3384	0.356
ENSBTAG00000021183	ENSG00000143674	0.0281	0.4918	0.0572
ENSBTAG00000020361	ENSG00000183780	0.0447	0.3291	0.1358
ENSBTAG00000004517	ENSG00000059588	0.07	0.4425	0.1583
ENSBTAG00000017013	ENSG00000185662	0.1889	0.4868	0.388
ENSBTAG00000046841	ENSG00000168264	0.0242	0.2537	0.0954
ENSBTAG00000008876	ENSG00000214360	0.1821	0.5249	0.3469
ENSBTAG00000034659	ENSG00000168246	0.013	0.2672	0.0488
ENSBTAG00000009019	ENSG00000174705	0.0479	0.505	0.0949
ENSBTAG00000001429	ENSG00000214357	0.02	0.3249	0.0615
ENSBTAG00000020282	ENSG00000129187	0.0411	0.6639	0.0619
ENSBTAG00000012191	ENSG00000151718	0.0859	0.9054	0.0949
ENSBTAG00000013863	ENSG00000120129	0.0159	0.2879	0.0553
ENSBTAG00000015099	ENSG00000037241	0.015	0.3877	0.0388
ENSBTAG00000015100	ENSG00000113732	0.0205	0.2856	0.0716
ENSBTAG00000002020	ENSG00000164463	0.0165	0.3093	0.0532
ENSBTAG00000007244	ENSG00000116962	0.1449	0.5764	0.2514
ENSBTAG00000000957	ENSG00000168564	0.0303	0.2338	0.1297
ENSBTAG00000003081	ENSG00000182552	0.0652	0.522	0.1249
ENSBTAG00000002021	ENSG00000113734	0.0227	0.4868	0.0466
ENSBTAG00000020568	ENSG00000183072	0.0402	0.4301	0.0934
ENSBTAG00000000830	ENSG00000077585	0.1321	0.4788	0.2759
ENSBTAG00000001823	ENSG00000113739	0.0421	0.3346	0.1258
ENSBTAG00000008886	ENSG00000173320	0.0421	0.4707	0.0894
ENSBTAG00000034633	ENSG00000086619	0.0313	0.3461	0.0904
ENSBTAG00000013873	ENSG00000120149	0.0154	0.2856	0.0539
ENSBTAG00000016002	ENSG00000198780	0.0619	0.2639	0.2346
ENSBTAG00000003066	ENSG00000164346	0.0492	0.3655	0.1345
ENSBTAG00000015874	ENSG00000164305	0.1223	0.6298	0.1942
ENSBTAG00000018863	ENSG00000164306	0.1209	0.6221	0.1943
ENSBTAG00000015519	ENSG00000164347	0.0478	0.2634	0.1814
ENSBTAG00000044197	ENSG00000186197	0.0787	0.3901	0.2017
ENSBTAG00000013544	ENSG00000116977	0.0779	0.6374	0.1223
ENSBTAG00000018864	ENSG00000151725	0.2248	0.4696	0.4786
ENSBTAG00000015512	ENSG00000049860	0.1723	0.5699	0.3023
ENSBTAG00000006648	ENSG00000151468	0.1458	0.4733	0.308
ENSBTAG00000013567	ENSG00000198877	0.2004	1.1072	0.181
ENSBTAG00000004344	ENSG00000151726	0.0663	0.4336	0.1529
ENSBTAG00000002487	ENSG00000114062	0.0163	0.1944	0.0836
ENSBTAG00000027081	ENSG00000206190	0.0494	0.2996	0.165
ENSBTAG00000013208	ENSG00000151729	0.0201	0.2936	0.0683
ENSBTAG00000005633	ENSG00000214944	0.1132	0.3587	0.3156
ENSBTAG00000013211	ENSG00000164323	0.2038	0.4418	0.4614
ENSBTAG00000005094	ENSG00000109771	0.0437	0.556	0.0786
ENSBTAG00000003377	ENSG00000164325	0.0935	0.455	0.2055
ENSBTAG00000008494	ENSG00000157111	0.1145	0.5296	0.2161
ENSBTAG00000034430	ENSG00000205129	0.0397	0.435	0.0911
ENSBTAG00000017545	ENSG00000157107	0.056	0.2799	0.2002
ENSBTAG00000017157	ENSG00000168491	0.1136	0.3211	0.3538
ENSBTAG00000013422	ENSG00000166206	0.012	0.3805	0.0315
ENSBTAG00000003392	ENSG00000186297	0.021	0.4869	0.0432
ENSBTAG00000016486	ENSG00000154556	0.0396	0.1868	0.2119
ENSBTAG00000012251	ENSG00000116984	0.0333	0.483	0.069
ENSBTAG00000002874	ENSG00000163444	0.0213	0.1839	0.1156
ENSBTAG00000007357	ENSG00000131873	0.0183	0.4798	0.0382
ENSBTAG00000001567	ENSG00000154237	0.0566	0.511	0.1108
ENSBTAG00000008682	ENSG00000164342	0.0828	0.551	0.1503
ENSBTAG00000034393	ENSG00000109794	0.1707	0.672	0.2541
ENSBTAG00000006030	ENSG00000122180	0.0323	0.3736	0.0866
ENSBTAG00000011461	ENSG00000163485	0.0284	0.3398	0.0837
ENSBTAG00000011465	ENSG00000133055	0.0951	0.3187	0.2983
ENSBTAG00000022886	ENSG00000198626	0.0115	0.4663	0.0246
ENSBTAG00000018223	ENSG00000133048	0.0858	0.4949	0.1734
ENSBTAG00000015711	ENSG00000159388	0.0521	0.4619	0.1127
ENSBTAG00000014912	ENSG00000122176	0.0364	0.3092	0.1178
ENSBTAG00000017834	ENSG00000188783	0.0388	0.4744	0.0817
ENSBTAG00000013764	ENSG00000188770	0.148	0.5485	0.2698
ENSBTAG00000014059	ENSG00000058668	0.0424	0.5359	0.0791
ENSBTAG00000020601	ENSG00000178175	0.0632	0.4444	0.1421
ENSBTAG00000014675	ENSG00000049883	0.0934	0.3798	0.246
ENSBTAG00000001961	ENSG00000131711	0.0211	0.3813	0.0554
ENSBTAG00000012349	ENSG00000122188	0.2181	0.589	0.3703
ENSBTAG00000021263	ENSG00000145476	0.1265	0.4685	0.27
ENSBTAG00000011862	ENSG00000280165	0.0471	0.4311	0.1093
ENSBTAG00000003572	ENSG00000088926	0.1324	0.616	0.2149
ENSBTAG00000035926	ENSG00000156508	0.0152	0.4562	0.0333
ENSBTAG00000046938	ENSG00000168412	0.0929	0.4938	0.1881
ENSBTAG00000008132	ENSG00000143842	0.0989	0.4452	0.2221
ENSBTAG00000009308	ENSG00000083544	0.017	0.2675	0.0634
ENSBTAG00000043990	ENSG00000112232	0.0284	0.3883	0.0731
ENSBTAG00000047486	ENSG00000164326	0.0358	0.3269	0.1095
ENSBTAG00000007937	ENSG00000146143	0.0655	0.4116	0.1592
ENSBTAG00000012443	ENSG00000139734	0.0649	0.3723	0.1743
ENSBTAG00000008637	ENSG00000179046	0.2414	0.6065	0.3981
ENSBTAG00000021333	ENSG00000143839	0.1612	0.5293	0.3045
ENSBTAG00000010420	ENSG00000118946	0.0131	0.394	0.0333
ENSBTAG00000005362	ENSG00000112210	0.0238	0.5502	0.0433
ENSBTAG00000008639	ENSG00000184108	0.0869	0.6083	0.1429
ENSBTAG00000005355	ENSG00000112208	0.0283	1.144	0.0248
ENSBTAG00000022779	ENSG00000102837	0.1857	0.5041	0.3683
ENSBTAG00000008228	ENSG00000151917	0.1732	0.6225	0.2782
ENSBTAG00000021237	ENSG00000151914	0.0575	0.878	0.0654
ENSBTAG00000018179	ENSG00000136099	0.0239	0.3422	0.0698
ENSBTAG00000045531	ENSG00000169957	0.0329	0.3773	0.0873
ENSBTAG00000047159	ENSG00000163530	0.2471	0.487	0.5075
ENSBTAG00000025502	ENSG00000136110	0.0201	0.3384	0.0594
ENSBTAG00000021200	ENSG00000170498	0.225	0.3462	0.6499
ENSBTAG00000010177	ENSG00000174567	0.0524	0.475	0.1103
ENSBTAG00000004641	ENSG00000143850	0.05	0.3848	0.1299
ENSBTAG00000016495	ENSG00000140471	0.1705	0.23	0.7416
ENSBTAG00000006987	ENSG00000154227	0.0829	0.3421	0.2422
ENSBTAG00000034360	ENSG00000172058	0.0272	0.389	0.0699
ENSBTAG00000005743	ENSG00000172062	0.0729	0.3159	0.2307
ENSBTAG00000003326	ENSG00000249437	0.1582	0.4409	0.3589
ENSBTAG00000010649	ENSG00000068305	0.0577	0.3971	0.1453
ENSBTAG00000007356	ENSG00000120690	0.0174	0.0753	0.2313
ENSBTAG00000013074	ENSG00000158615	0.1323	0.4258	0.3107
ENSBTAG00000016637	ENSG00000120688	0.0615	0.2944	0.2088
ENSBTAG00000008656	ENSG00000165572	0.0558	0.6167	0.0905
ENSBTAG00000012260	ENSG00000120662	0.056	0.4624	0.1211
ENSBTAG00000011185	ENSG00000103852	0.0594	0.3857	0.1541
ENSBTAG00000000561	ENSG00000197822	0.0436	0.493	0.0885
ENSBTAG00000011752	ENSG00000182253	0.0901	0.325	0.2772
ENSBTAG00000040001	ENSG00000152939	0.0658	0.4512	0.1459
ENSBTAG00000002073	ENSG00000152942	0.0461	0.2714	0.17
ENSBTAG00000046192	ENSG00000085231	0.0551	0.2478	0.2224
ENSBTAG00000027980	ENSG00000273841	0.016	0.2852	0.0561
ENSBTAG00000006255	ENSG00000198625	0.0888	0.4309	0.2061
ENSBTAG00000017011	ENSG00000183323	0.1045	0.2576	0.4056
ENSBTAG00000026068	ENSG00000211746	0.1877	0.5394	0.3479
ENSBTAG00000026085	ENSG00000116996	0.1765	0.4362	0.4045
ENSBTAG00000034611	ENSG00000205274	0.1726	0.4264	0.4047
ENSBTAG00000009111	ENSG00000170382	0.1132	0.4899	0.2311
ENSBTAG00000034885	ENSG00000102760	0.0561	0.2871	0.1953
ENSBTAG00000045895	ENSG00000163531	0.011	0.4081	0.0269
ENSBTAG00000001966	ENSG00000104213	0.0548	0.6097	0.0899
ENSBTAG00000010085	ENSG00000003989	0.0623	0.6079	0.1025
ENSBTAG00000014246	ENSG00000153044	0.1015	0.3619	0.2806
ENSBTAG00000014239	ENSG00000134057	0.0438	0.3502	0.1251
ENSBTAG00000001013	ENSG00000145740	0.023	0.2975	0.0772
ENSBTAG00000021531	ENSG00000183571	0.1892	0.6272	0.3016
ENSBTAG00000020514	ENSG00000185087	0.2542	0.8163	0.3113
ENSBTAG00000010372	ENSG00000003987	0.0306	0.4686	0.0653
ENSBTAG00000018252	ENSG00000140450	0.0414	0.5201	0.0795
ENSBTAG00000010355	ENSG00000155975	0.0262	0.2311	0.1135
ENSBTAG00000006360	ENSG00000134061	0.1176	0.4039	0.2911
ENSBTAG00000013592	ENSG00000198105	0.0935	0.4883	0.1915
ENSBTAG00000025964	ENSG00000069020	0.1026	0.4725	0.2171
ENSBTAG00000012878	ENSG00000165733	0.045	0.3863	0.1164
ENSBTAG00000012870	ENSG00000112175	0.0227	0.4193	0.0542
ENSBTAG00000013879	ENSG00000102780	0.0269	0.4749	0.0566
ENSBTAG00000018603	ENSG00000182175	0.0301	0.9971	0.0302
ENSBTAG00000000415	ENSG00000112851	0.0349	0.2744	0.127
ENSBTAG00000002885	ENSG00000038945	0.1549	0.4466	0.3469
ENSBTAG00000025718	ENSG00000146151	0.0239	0.4025	0.0594
ENSBTAG00000014645	ENSG00000184144	0.0457	0.406	0.1126
ENSBTAG00000012973	ENSG00000187871	0.1347	0.5503	0.2447
ENSBTAG00000011719	ENSG00000137252	0.015	0.5207	0.0287
ENSBTAG00000016058	ENSG00000168143	0.0812	0.5394	0.1506
ENSBTAG00000022767	ENSG00000180596	0.0322	0.811	0.0398
ENSBTAG00000009191	ENSG00000104723	0.0134	0.3559	0.0375
ENSBTAG00000045830	ENSG00000170364	0.2295	0.5993	0.3829
ENSBTAG00000012652	ENSG00000137251	0.1064	0.499	0.2132
ENSBTAG00000000570	ENSG00000165731	0.0658	0.463	0.1422
ENSBTAG00000014581	ENSG00000146147	0.2032	0.5813	0.3496
ENSBTAG00000015541	ENSG00000164741	0.0337	0.5134	0.0656
ENSBTAG00000014752	ENSG00000023516	0.1087	0.4377	0.2484
ENSBTAG00000017533	ENSG00000137269	0.0235	0.3475	0.0676
ENSBTAG00000008950	ENSG00000250305	0.0965	0.5488	0.1758
ENSBTAG00000008924	ENSG00000120659	0.0518	0.538	0.0963
ENSBTAG00000003595	ENSG00000179813	0.1791	0.3744	0.4782
ENSBTAG00000000357	ENSG00000275342	0.1012	0.5289	0.1913
ENSBTAG00000046786	ENSG00000169021	0.0799	0.346	0.231
ENSBTAG00000016903	ENSG00000123213	0.0277	0.4381	0.0633
ENSBTAG00000018244	ENSG00000187135	0.0793	0.3052	0.26
ENSBTAG00000016618	ENSG00000133059	0.0312	0.3194	0.0976
ENSBTAG00000018167	ENSG00000124743	0.0237	0.5323	0.0445
ENSBTAG00000016902	ENSG00000197860	0.0113	0.2619	0.0432
ENSBTAG00000015571	ENSG00000001084	0.0332	0.1412	0.2353
ENSBTAG00000005165	ENSG00000169826	0.0168	0.2463	0.0682
ENSBTAG00000002361	ENSG00000133069	0.0304	0.3832	0.0795
ENSBTAG00000003625	ENSG00000170419	0.0833	0.4833	0.1723
ENSBTAG00000047828	ENSG00000253251	0.0766	0.2349	0.326
ENSBTAG00000023806	ENSG00000106078	0.1273	0.6046	0.2106
ENSBTAG00000009519	ENSG00000113595	0.0253	0.3321	0.0763
ENSBTAG00000015565	ENSG00000198502	0.2336	0.3477	0.6718
ENSBTAG00000047727	ENSG00000163545	0.0984	0.4324	0.2275
ENSBTAG00000006870	ENSG00000198915	0.0186	0.4125	0.0451
ENSBTAG00000034632	ENSG00000186007	0.3903	0.8403	0.4645
ENSBTAG00000020869	ENSG00000132437	0.0703	0.729	0.0964
ENSBTAG00000008853	ENSG00000169813	0.0126	0.4861	0.0259
ENSBTAG00000044175	ENSG00000123219	0.0744	0.2955	0.2519
ENSBTAG00000034785	ENSG00000120675	0.0845	0.3099	0.2725
ENSBTAG00000046810	ENSG00000170364	0.2048	0.351	0.5836
ENSBTAG00000010694	ENSG00000122870	0.0172	0.3045	0.0566
ENSBTAG00000012673	ENSG00000117266	0.0225	0.2571	0.0874
ENSBTAG00000017896	ENSG00000140557	0.0222	0.4034	0.055
ENSBTAG00000001502	ENSG00000170364	0.1335	0.2965	0.4504
ENSBTAG00000004952	ENSG00000174514	0.0782	0.3789	0.2063
ENSBTAG00000009357	ENSG00000157368	0.1469	0.3745	0.3922
ENSBTAG00000014016	ENSG00000185811	0.0566	0.38	0.1489
ENSBTAG00000043955	ENSG00000164500	0.1045	0.2976	0.3512
ENSBTAG00000000037	ENSG00000153015	0.1401	0.4544	0.3083
ENSBTAG00000010486	ENSG00000174914	0.1179	0.6181	0.1908
ENSBTAG00000044068	ENSG00000188730	0.0423	0.5005	0.0845
ENSBTAG00000016691	ENSG00000281883	0.1527	0.3998	0.3818
ENSBTAG00000012985	ENSG00000157353	0.0571	0.3895	0.1465
ENSBTAG00000045790	ENSG00000237388	0.1335	0.401	0.3329
ENSBTAG00000003531	ENSG00000179869	0.1124	0.7862	0.143
ENSBTAG00000010947	ENSG00000165443	0.0636	0.4179	0.1523
ENSBTAG00000003930	ENSG00000181961	0.2562	0.9519	0.2692
ENSBTAG00000047707	ENSG00000241106	0.1365	0.4704	0.2902
ENSBTAG00000008923	ENSG00000123901	0.0469	0.4932	0.095
ENSBTAG00000043992	ENSG00000164197	0.0721	0.2353	0.3063
ENSBTAG00000046664	ENSG00000102804	0.13	0.8781	0.148
ENSBTAG00000017540	ENSG00000148541	0.0621	0.3372	0.1842
ENSBTAG00000046156	ENSG00000157350	0.0176	0.3261	0.054
ENSBTAG00000004953	ENSG00000158711	0.0451	0.2811	0.1606
ENSBTAG00000018616	ENSG00000086200	0.0165	0.3857	0.0428
ENSBTAG00000009415	ENSG00000083635	0.1144	0.4034	0.2835
ENSBTAG00000019792	ENSG00000165449	0.0404	0.329	0.1228
ENSBTAG00000003038	ENSG00000250264	0.1729	0.6131	0.282
ENSBTAG00000003570	ENSG00000168872	0.1922	0.7446	0.2581
ENSBTAG00000009230	ENSG00000144152	0.0608	0.4172	0.1456
ENSBTAG00000012279	ENSG00000149313	0.0312	0.2693	0.1159
ENSBTAG00000016529	ENSG00000174032	0.0214	0.4288	0.05
ENSBTAG00000007693	ENSG00000158715	0.056	0.4848	0.1156
ENSBTAG00000012099	ENSG00000153214	0.074	0.3507	0.2111
ENSBTAG00000003037	ENSG00000250264	0.147	0.4934	0.298
ENSBTAG00000017907	ENSG00000136152	0.1553	0.5979	0.2597
ENSBTAG00000008428	ENSG00000183696	0.1374	0.6245	0.22
ENSBTAG00000011812	ENSG00000086189	0.0205	0.2751	0.0747
ENSBTAG00000008001	ENSG00000069275	0.0159	0.3536	0.0449
ENSBTAG00000019052	ENSG00000151150	0.0542	0.206	0.2632
ENSBTAG00000035064	ENSG00000164746	0.1806	1.1435	0.1579
ENSBTAG00000003232	ENSG00000117280	0.0216	0.1998	0.1082
ENSBTAG00000015022	ENSG00000068796	0.0222	0.178	0.1245
ENSBTAG00000044208	ENSG00000120875	0.0138	0.3189	0.0432
ENSBTAG00000005392	ENSG00000182359	0.0274	0.2139	0.128
ENSBTAG00000005828	ENSG00000153208	0.0905	0.5691	0.1591
ENSBTAG00000047937	ENSG00000140839	0.2011	0.5826	0.3452
ENSBTAG00000008954	ENSG00000240065	0.0423	0.5156	0.082
ENSBTAG00000016471	ENSG00000090857	0.0205	0.4339	0.0472
ENSBTAG00000006176	ENSG00000152578	0.0153	0.3612	0.0424
ENSBTAG00000012451	ENSG00000248993	0.153	0.41	0.3731
ENSBTAG00000045617	ENSG00000127989	0.1101	0.275	0.4003
ENSBTAG00000015730	ENSG00000204257	0.1615	0.6201	0.2605
ENSBTAG00000013581	ENSG00000104660	0.1588	0.7793	0.2038
ENSBTAG00000002303	ENSG00000090863	0.0332	0.4493	0.0738
ENSBTAG00000001382	ENSG00000174502	0.0493	0.3295	0.1497
ENSBTAG00000000743	ENSG00000177669	0.1234	0.6645	0.1857
ENSBTAG00000007442	ENSG00000127914	0.07	0.3718	0.1882
ENSBTAG00000000744	ENSG00000104671	0.0116	0.5773	0.02
ENSBTAG00000011074	ENSG00000204256	0.0971	0.6251	0.1554
ENSBTAG00000048129	ENSG00000167825	0.0823	0.599	0.1375
ENSBTAG00000000601	ENSG00000204248	0.0615	0.5666	0.1086
ENSBTAG00000012691	ENSG00000197265	0.0212	0.3453	0.0615
ENSBTAG00000035265	ENSG00000170088	0.1073	0.5123	0.2094
ENSBTAG00000007115	ENSG00000104687	0.0934	0.728	0.1283
ENSBTAG00000018580	ENSG00000174015	0.0382	0.3426	0.1115
ENSBTAG00000021607	ENSG00000164182	0.1056	0.2658	0.3975
ENSBTAG00000007067	ENSG00000123200	0.0431	0.5217	0.0826
ENSBTAG00000021606	ENSG00000049167	0.0267	0.2588	0.1033
ENSBTAG00000019830	ENSG00000259494	0.0977	0.5395	0.1812
ENSBTAG00000005263	ENSG00000109466	0.0256	0.4289	0.0596
ENSBTAG00000007704	ENSG00000164181	0.0432	0.2998	0.1439
ENSBTAG00000017632	ENSG00000181026	0.096	0.4934	0.1946
ENSBTAG00000003068	ENSG00000052802	0.0238	0.4085	0.0582
ENSBTAG00000016514	ENSG00000109472	0.0193	0.4239	0.0456
ENSBTAG00000017026	ENSG00000035499	0.165	0.5172	0.319
ENSBTAG00000021592	ENSG00000165392	0.1387	0.361	0.3843
ENSBTAG00000005968	ENSG00000038295	0.0296	0.3881	0.0763
ENSBTAG00000019053	ENSG00000164114	0.1475	0.3073	0.48
ENSBTAG00000004150	ENSG00000157168	0.1431	0.5656	0.253
ENSBTAG00000007073	ENSG00000080618	0.1278	0.3132	0.4082
ENSBTAG00000001308	ENSG00000179820	0.2918	0.7107	0.4107
ENSBTAG00000016633	ENSG00000185149	0.021	0.4558	0.0462
ENSBTAG00000045929	ENSG00000179820	0.2779	0.5461	0.5088
ENSBTAG00000004460	ENSG00000168411	0.241	0.8021	0.3004
ENSBTAG00000024639	ENSG00000175575	0.2638	0.5444	0.4846
ENSBTAG00000000602	ENSG00000204231	0.0119	0.1931	0.0616
ENSBTAG00000040580	ENSG00000179820	0.3674	0.6071	0.6053
ENSBTAG00000002786	ENSG00000179820	0.3454	0.6463	0.5345
ENSBTAG00000006745	ENSG00000171557	0.0958	0.3509	0.2731
ENSBTAG00000012774	ENSG00000276600	0.0498	0.5831	0.0855
ENSBTAG00000004339	ENSG00000179820	0.2742	0.6445	0.4254
ENSBTAG00000036082	ENSG00000179820	0.2773	0.5851	0.474
ENSBTAG00000008191	ENSG00000112473	0.0348	0.3507	0.0992
ENSBTAG00000047687	ENSG00000174970	0.1918	0.6304	0.3043
ENSBTAG00000016158	ENSG00000157766	0.0952	0.3784	0.2516
ENSBTAG00000015994	ENSG00000173988	0.2635	0.4925	0.535
ENSBTAG00000001638	ENSG00000171560	0.2215	0.5236	0.423
ENSBTAG00000020927	ENSG00000204228	0.0708	0.3022	0.2342
ENSBTAG00000024105	ENSG00000153094	0.1236	0.5443	0.2272
ENSBTAG00000013371	ENSG00000102445	0.1613	0.4984	0.3236
ENSBTAG00000001992	ENSG00000001630	0.0322	0.2598	0.1238
ENSBTAG00000017301	ENSG00000198049	0.1031	0.3621	0.2849
ENSBTAG00000033504	ENSG00000198042	0.0216	0.4077	0.0531
ENSBTAG00000020227	ENSG00000263513	0.1227	0.322	0.381
ENSBTAG00000004297	ENSG00000153093	0.0707	0.5227	0.1353
ENSBTAG00000034827	ENSG00000170962	0.0455	0.4384	0.1037
ENSBTAG00000014248	ENSG00000155545	0.3978	0.2582	1.5406
ENSBTAG00000015463	ENSG00000129696	0.1112	0.474	0.2346
ENSBTAG00000001571	ENSG00000240720	0.1562	0.5193	0.3008
ENSBTAG00000002959	ENSG00000136141	0.0674	0.4924	0.1368
ENSBTAG00000016411	ENSG00000133874	0.0119	0.453	0.0263
ENSBTAG00000025669	ENSG00000235863	0.0955	0.4989	0.1913
ENSBTAG00000016413	ENSG00000133878	0.0414	0.6049	0.0684
ENSBTAG00000019139	ENSG00000118482	0.0817	0.3613	0.2261
ENSBTAG00000010241	ENSG00000156687	0.0136	0.4224	0.0323
ENSBTAG00000024545	ENSG00000197410	0.1499	0.4762	0.3149
ENSBTAG00000001740	ENSG00000140511	0.2428	0.4854	0.5003
ENSBTAG00000014484	ENSG00000196932	0.0801	0.4669	0.1716
ENSBTAG00000010967	ENSG00000183346	0.1943	0.5139	0.378
ENSBTAG00000034936	ENSG00000001629	0.0194	0.2223	0.0872
ENSBTAG00000006729	ENSG00000150347	0.0307	0.3597	0.0854
ENSBTAG00000034689	ENSG00000186187	0.0119	0.1697	0.0699
ENSBTAG00000006779	ENSG00000166816	0.0723	0.4148	0.1742
ENSBTAG00000013790	ENSG00000095015	0.0291	0.2739	0.1064
ENSBTAG00000003087	ENSG00000137692	0.34	1.2686	0.268
ENSBTAG00000021996	ENSG00000157259	0.0192	0.3323	0.0577
ENSBTAG00000018563	ENSG00000145423	0.0148	0.2455	0.0604
ENSBTAG00000024431	ENSG00000127980	0.1264	0.6267	0.2016
ENSBTAG00000000868	ENSG00000184517	0.1403	0.912	0.1539
ENSBTAG00000033381	ENSG00000110660	0.3036	0.9547	0.318
ENSBTAG00000015059	ENSG00000137745	0.0809	0.4542	0.1782
ENSBTAG00000013943	ENSG00000183779	0.0641	0.3107	0.2063
ENSBTAG00000045538	ENSG00000175701	0.0165	0.6118	0.027
ENSBTAG00000003415	ENSG00000139684	0.0511	0.315	0.1621
ENSBTAG00000017831	ENSG00000147475	0.0161	0.4938	0.0327
ENSBTAG00000008008	ENSG00000137462	0.1263	0.4471	0.2825
ENSBTAG00000007675	ENSG00000144061	0.095	0.5501	0.1727
ENSBTAG00000014020	ENSG00000182010	0.0782	0.2791	0.28
ENSBTAG00000009097	ENSG00000140525	0.0893	0.2868	0.3112
ENSBTAG00000001631	ENSG00000237649	0.0702	0.4093	0.1716
ENSBTAG00000018363	ENSG00000127993	0.0579	0.2692	0.2149
ENSBTAG00000037768	ENSG00000166670	0.2217	1.0077	0.2201
ENSBTAG00000016625	ENSG00000121210	0.0955	0.4836	0.1974
ENSBTAG00000013498	ENSG00000102468	0.0278	0.4206	0.0662
ENSBTAG00000001001	ENSG00000164512	0.0519	0.413	0.1258
ENSBTAG00000011075	ENSG00000147471	0.0343	0.6206	0.0553
ENSBTAG00000006759	ENSG00000136143	0.0555	0.4311	0.1287
ENSBTAG00000001634	ENSG00000112511	0.0152	0.1842	0.0827
ENSBTAG00000010408	ENSG00000263528	0.0651	0.4218	0.1543
ENSBTAG00000017745	ENSG00000134352	0.1025	0.2177	0.4708
ENSBTAG00000008814	ENSG00000020181	0.327	0.7617	0.4293
ENSBTAG00000024091	ENSG00000144063	0.4447	1.3345	0.3332
ENSBTAG00000046409	ENSG00000122877	0.0248	0.3576	0.0694
ENSBTAG00000034586	ENSG00000172005	0.1035	0.5858	0.1767
ENSBTAG00000019501	ENSG00000136159	0.0269	0.3943	0.0683
ENSBTAG00000012456	ENSG00000188175	0.1292	0.6097	0.2118
ENSBTAG00000039914	ENSG00000168925	0.2473	0.471	0.525
ENSBTAG00000034657	ENSG00000172005	0.3021	0.871	0.3468
ENSBTAG00000001635	ENSG00000112514	0.1893	0.4438	0.4264
ENSBTAG00000012476	ENSG00000148572	0.0785	0.3425	0.2292
ENSBTAG00000019502	ENSG00000136146	0.0162	0.4216	0.0384
ENSBTAG00000014255	ENSG00000004766	0.0705	0.3626	0.1944
ENSBTAG00000027665	ENSG00000104221	0.0123	0.4927	0.025
ENSBTAG00000012002	ENSG00000050820	0.0563	0.4586	0.1228
ENSBTAG00000010427	ENSG00000266094	0.0685	0.3812	0.1796
ENSBTAG00000010432	ENSG00000143486	0.0334	0.2812	0.1188
ENSBTAG00000011684	ENSG00000156675	0.1182	0.5637	0.2097
ENSBTAG00000008816	ENSG00000109654	0.0201	0.4439	0.0452
ENSBTAG00000048029	ENSG00000196611	0.0732	0.506	0.1447
ENSBTAG00000001947	ENSG00000144026	0.108	0.3472	0.3112
ENSBTAG00000043963	ENSG00000137460	0.1641	0.639	0.2569
ENSBTAG00000017458	ENSG00000004948	0.1591	0.7599	0.2094
ENSBTAG00000003109	ENSG00000136156	0.0388	0.3862	0.1003
ENSBTAG00000015844	ENSG00000105825	0.2712	0.9013	0.3009
ENSBTAG00000002674	ENSG00000127928	0.1906	0.477	0.3996
ENSBTAG00000015818	ENSG00000196611	0.0566	0.5128	0.1104
ENSBTAG00000000820	ENSG00000127920	0.0116	0.4709	0.0247
ENSBTAG00000019755	ENSG00000165476	0.0247	0.3305	0.0748
ENSBTAG00000016446	ENSG00000169154	0.1544	0.4015	0.3847
ENSBTAG00000006647	ENSG00000136161	0.0211	0.4429	0.0475
ENSBTAG00000017981	ENSG00000188778	0.0779	0.337	0.2312
ENSBTAG00000016164	ENSG00000168216	0.0312	0.3271	0.0954
ENSBTAG00000001949	ENSG00000275111	0.0764	0.5257	0.1452
ENSBTAG00000013294	ENSG00000143479	0.0611	0.3923	0.1559
ENSBTAG00000045699	ENSG00000183230	0.0226	0.3248	0.0697
ENSBTAG00000027654	ENSG00000187840	0.0348	0.3851	0.0905
ENSBTAG00000016885	ENSG00000198739	0.0212	0.2069	0.1026
ENSBTAG00000046732	ENSG00000118113	0.1638	0.4516	0.3626
ENSBTAG00000017508	ENSG00000152207	0.1199	0.4418	0.2713
ENSBTAG00000045493	ENSG00000114354	0.0592	0.2914	0.2031
ENSBTAG00000020681	ENSG00000102531	0.0269	0.2602	0.1033
ENSBTAG00000004351	ENSG00000164509	0.1797	0.438	0.4103
ENSBTAG00000000428	ENSG00000030110	0.0682	0.4069	0.1675
ENSBTAG00000010932	ENSG00000108176	0.0434	0.3826	0.1133
ENSBTAG00000013245	ENSG00000096433	0.0134	0.3213	0.0418
ENSBTAG00000014023	ENSG00000096717	0.0476	0.2265	0.2102
ENSBTAG00000025263	ENSG00000164142	0.1229	0.3965	0.3099
ENSBTAG00000010475	ENSG00000102539	0.0882	0.316	0.2793
ENSBTAG00000002271	ENSG00000102543	0.0949	0.7433	0.1277
ENSBTAG00000040567	ENSG00000137675	0.0894	0.4354	0.2053
ENSBTAG00000033313	ENSG00000177058	0.1359	0.0946	1.4371
ENSBTAG00000005471	ENSG00000140519	0.1397	0.3818	0.366
ENSBTAG00000034222	ENSG00000102547	0.0229	0.4311	0.0531
ENSBTAG00000017509	ENSG00000138347	0.0381	0.317	0.1203
ENSBTAG00000004633	ENSG00000189099	0.3096	0.6491	0.4769
ENSBTAG00000002418	ENSG00000140534	0.1546	0.4559	0.339
ENSBTAG00000035735	ENSG00000110330	0.0423	0.2875	0.1472
ENSBTAG00000033603	ENSG00000161896	0.2036	0.6168	0.3301
ENSBTAG00000040000	ENSG00000135702	0.1131	0.3868	0.2923
ENSBTAG00000010674	ENSG00000211647	0.1675	0.3823	0.438
ENSBTAG00000015432	ENSG00000260092	0.1095	0.7403	0.1479
ENSBTAG00000011553	ENSG00000115042	0.0532	0.501	0.1062
ENSBTAG00000036115	ENSG00000172468	0.3116	0.8588	0.3629
ENSBTAG00000016813	ENSG00000109686	0.0925	0.4364	0.2119
ENSBTAG00000011558	ENSG00000186281	0.076	0.3466	0.2193
ENSBTAG00000022013	ENSG00000145439	0.1259	1.0041	0.1254
ENSBTAG00000015669	ENSG00000065457	0.1069	0.4784	0.2234
ENSBTAG00000033345	ENSG00000147465	0.0839	0.3723	0.2255
ENSBTAG00000024918	ENSG00000023445	0.1313	0.4456	0.2946
ENSBTAG00000002757	ENSG00000162891	0.1131	0.4629	0.2443
ENSBTAG00000020348	ENSG00000188886	0.1518	0.5161	0.2941
ENSBTAG00000016078	ENSG00000166263	0.0817	0.256	0.3191
ENSBTAG00000026915	ENSG00000137601	0.0838	0.484	0.1731
ENSBTAG00000015550	ENSG00000096395	0.1353	0.4026	0.336
ENSBTAG00000019798	ENSG00000162896	0.2145	0.5177	0.4144
ENSBTAG00000013143	ENSG00000156735	0.067	0.4001	0.1676
ENSBTAG00000002440	ENSG00000166813	0.0382	0.701	0.0545
ENSBTAG00000027635	ENSG00000147535	0.0749	0.4667	0.1604
ENSBTAG00000015686	ENSG00000166848	0.4387	1.2841	0.3417
ENSBTAG00000020350	ENSG00000158050	0.0546	0.3663	0.149
ENSBTAG00000009109	ENSG00000127995	0.0208	0.1473	0.1411
ENSBTAG00000019799	ENSG00000162897	0.2878	1.341	0.2146
ENSBTAG00000015309	ENSG00000137691	0.0882	0.3168	0.2785
ENSBTAG00000014315	ENSG00000108187	0.1661	0.8996	0.1847
ENSBTAG00000006618	ENSG00000108924	0.0148	0.7355	0.0201
ENSBTAG00000020032	ENSG00000110318	0.1112	0.1706	0.6519
ENSBTAG00000000205	ENSG00000108960	0.027	0.3141	0.0859
ENSBTAG00000009292	ENSG00000166292	0.1062	0.7082	0.15
ENSBTAG00000015350	ENSG00000166819	0.0774	0.3526	0.2194
ENSBTAG00000038770	ENSG00000141179	0.3067	0.6481	0.4733
ENSBTAG00000016998	ENSG00000152213	0.1447	0.5548	0.2609
ENSBTAG00000040237	ENSG00000141179	0.4831	0.8596	0.5619
ENSBTAG00000006140	ENSG00000166821	0.108	0.6697	0.1613
ENSBTAG00000019684	ENSG00000272325	0.0236	0.3379	0.0697
ENSBTAG00000039563	ENSG00000141179	0.2872	0.6311	0.4551
ENSBTAG00000007851	ENSG00000162892	0.1937	0.3749	0.5167
ENSBTAG00000018706	ENSG00000141179	0.1409	0.4728	0.298
ENSBTAG00000018143	ENSG00000182795	0.161	0.5935	0.2712
ENSBTAG00000005308	ENSG00000187151	0.0609	0.2981	0.2044
ENSBTAG00000016881	ENSG00000166825	0.1341	0.7024	0.1909
ENSBTAG00000008173	ENSG00000204977	0.0113	0.4921	0.023
ENSBTAG00000020273	ENSG00000180667	0.0464	0.2515	0.1845
ENSBTAG00000011227	ENSG00000137672	0.0168	0.3665	0.0459
ENSBTAG00000008176	ENSG00000198553	0.0837	0.3599	0.2326
ENSBTAG00000002126	ENSG00000123836	0.0773	0.6074	0.1273
ENSBTAG00000020149	ENSG00000136104	0.1997	0.4904	0.4073
ENSBTAG00000024648	ENSG00000082175	0.0643	0.4558	0.141
ENSBTAG00000010510	ENSG00000067248	0.1625	0.5878	0.2764
ENSBTAG00000024426	ENSG00000158528	0.0572	0.344	0.1664
ENSBTAG00000004449	ENSG00000153933	0.0266	0.3856	0.069
ENSBTAG00000002171	ENSG00000082269	0.0715	0.4199	0.1702
ENSBTAG00000002614	ENSG00000204130	0.056	0.313	0.1788
ENSBTAG00000027059	ENSG00000250021	0.046	0.4501	0.1021
ENSBTAG00000017714	ENSG00000123843	0.2045	0.4266	0.4793
ENSBTAG00000004423	ENSG00000165895	0.0311	0.6946	0.0448
ENSBTAG00000013145	ENSG00000085788	0.0194	0.2546	0.0762
ENSBTAG00000019174	ENSG00000140548	0.02	0.3731	0.0535
ENSBTAG00000009876	ENSG00000123838	0.2886	0.4689	0.6154
ENSBTAG00000015444	ENSG00000165046	0.0863	0.4878	0.1768
ENSBTAG00000017275	ENSG00000121058	0.1336	0.4221	0.3165
ENSBTAG00000014093	ENSG00000182054	0.0225	0.4253	0.053
ENSBTAG00000025320	ENSG00000121057	0.0417	0.7742	0.0539
ENSBTAG00000019539	ENSG00000198948	0.0713	0.723	0.0986
ENSBTAG00000010326	ENSG00000109576	0.1178	0.4125	0.2855
ENSBTAG00000038496	ENSG00000117322	0.1645	0.3491	0.4712
ENSBTAG00000016845	ENSG00000109586	0.0501	0.5586	0.0897
ENSBTAG00000002620	ENSG00000138346	0.0535	0.3779	0.1416
ENSBTAG00000046408	ENSG00000150510	0.1339	0.4973	0.2692
ENSBTAG00000027049	ENSG00000154079	0.3238	0.6181	0.5239
ENSBTAG00000005284	ENSG00000253309	0.3485	0.7125	0.4891
ENSBTAG00000023780	ENSG00000205078	0.2543	0.8496	0.2994
ENSBTAG00000038190	ENSG00000112305	0.0646	0.4907	0.1317
ENSBTAG00000004238	ENSG00000147526	0.2749	1.3014	0.2112
ENSBTAG00000001010	ENSG00000140873	0.0545	0.5408	0.1008
ENSBTAG00000023054	ENSG00000122912	0.305	1.0518	0.29
ENSBTAG00000015654	ENSG00000005421	0.1521	0.5612	0.2709
ENSBTAG00000018146	ENSG00000171724	0.0131	0.4178	0.0314
ENSBTAG00000037756	ENSG00000138336	0.1311	0.4249	0.3086
ENSBTAG00000047594	ENSG00000152669	0.0607	0.3803	0.1597
ENSBTAG00000008361	ENSG00000105854	0.0623	0.2913	0.2139
ENSBTAG00000037488	ENSG00000183340	0.0243	0.3026	0.0805
ENSBTAG00000047087	ENSG00000234602	0.0756	0.3555	0.2126
ENSBTAG00000015578	ENSG00000164105	0.0101	0.3742	0.0269
ENSBTAG00000012366	ENSG00000181610	0.0954	0.3532	0.2701
ENSBTAG00000012535	ENSG00000164106	0.052	0.2013	0.2584
ENSBTAG00000021959	ENSG00000164287	0.1206	0.3551	0.3396
ENSBTAG00000018185	ENSG00000005981	0.0233	0.3941	0.0592
ENSBTAG00000037962	ENSG00000184384	0.0556	0.5574	0.0998
ENSBTAG00000021958	ENSG00000145649	0.1614	0.3272	0.4933
ENSBTAG00000006715	ENSG00000164117	0.0122	0.3203	0.038
ENSBTAG00000027182	ENSG00000151623	0.0409	0.5039	0.0812
ENSBTAG00000017112	ENSG00000166446	0.0293	0.5783	0.0507
ENSBTAG00000002531	ENSG00000071205	0.0383	0.454	0.0845
ENSBTAG00000037424	ENSG00000141194	0.1018	0.4382	0.2322
ENSBTAG00000020055	ENSG00000164118	0.0995	0.3448	0.2885
ENSBTAG00000020817	ENSG00000112309	0.034	0.3788	0.0899
ENSBTAG00000011635	ENSG00000166451	0.0782	0.427	0.1831
ENSBTAG00000021275	ENSG00000185043	0.0302	0.3333	0.0906
ENSBTAG00000016374	ENSG00000119900	0.1053	0.7007	0.1504
ENSBTAG00000012925	ENSG00000121152	0.0927	0.6009	0.1543
ENSBTAG00000019028	ENSG00000165730	0.0705	0.388	0.1817
ENSBTAG00000005164	ENSG00000113088	0.1573	0.4308	0.3651
ENSBTAG00000025942	ENSG00000164120	0.0312	0.4158	0.0751
ENSBTAG00000003509	ENSG00000169499	0.0464	0.4153	0.1118
ENSBTAG00000020238	ENSG00000079841	0.0393	0.5427	0.0724
ENSBTAG00000005174	ENSG00000183208	0.1001	0.4544	0.2202
ENSBTAG00000014505	ENSG00000182768	0.1422	0.437	0.3255
ENSBTAG00000019732	ENSG00000145451	0.0115	0.3946	0.0292
ENSBTAG00000012780	ENSG00000167419	0.0943	0.3902	0.2416
ENSBTAG00000019532	ENSG00000169495	0.1895	0.4341	0.4365
ENSBTAG00000002965	ENSG00000163121	0.1852	0.4112	0.4504
ENSBTAG00000035660	ENSG00000165502	0.0246	0.7007	0.0351
ENSBTAG00000010376	ENSG00000164168	0.034	0.3539	0.0961
ENSBTAG00000034522	ENSG00000120519	0.1082	0.4209	0.257
ENSBTAG00000039257	ENSG00000186117	0.178	0.6702	0.2656
ENSBTAG00000006795	ENSG00000140905	0.2239	0.3411	0.6565
ENSBTAG00000008053	ENSG00000139668	0.1302	0.4619	0.2819
ENSBTAG00000001753	ENSG00000159212	0.1821	0.6189	0.2942
ENSBTAG00000016109	ENSG00000102796	0.077	0.4309	0.1786
ENSBTAG00000019863	ENSG00000123171	0.1021	0.7212	0.1416
ENSBTAG00000027924	ENSG00000178996	0.0675	0.3837	0.176
ENSBTAG00000012442	ENSG00000164733	0.085	0.507	0.1676
ENSBTAG00000003728	ENSG00000164258	0.344	0.5182	0.6639
ENSBTAG00000003329	ENSG00000134363	0.0219	0.3064	0.0715
ENSBTAG00000018645	ENSG00000105880	0.0107	0.2065	0.052
ENSBTAG00000003516	ENSG00000169490	0.3983	0.548	0.7269
ENSBTAG00000012432	ENSG00000079459	0.0396	0.6297	0.0629
ENSBTAG00000020550	ENSG00000147604	0.1523	0.3093	0.4923
ENSBTAG00000015356	ENSG00000006128	0.0424	0.1974	0.2145
ENSBTAG00000004034	ENSG00000149212	0.0352	0.3502	0.1006
ENSBTAG00000019289	ENSG00000164171	0.0707	0.352	0.2009
ENSBTAG00000046321	ENSG00000005379	0.276	1.3913	0.1984
ENSBTAG00000004769	ENSG00000154328	0.182	0.6511	0.2794
ENSBTAG00000002952	ENSG00000143178	0.1477	0.5163	0.2861
ENSBTAG00000037819	ENSG00000213064	0.1674	0.5104	0.3279
ENSBTAG00000020035	ENSG00000159200	0.0865	0.7363	0.1175
ENSBTAG00000003222	ENSG00000070669	0.0144	0.2416	0.0594
ENSBTAG00000005393	ENSG00000143155	0.0211	0.3191	0.0661
ENSBTAG00000001150	ENSG00000180509	0.1209	0.6976	0.1732
ENSBTAG00000047162	ENSG00000170364	0.2159	0.6438	0.3354
ENSBTAG00000004995	ENSG00000106392	0.0527	0.3698	0.1425
ENSBTAG00000026260	ENSG00000159197	0.0652	0.678	0.0961
ENSBTAG00000024420	ENSG00000215018	0.1209	0.4803	0.2518
ENSBTAG00000000616	ENSG00000143147	0.0504	0.403	0.1251
ENSBTAG00000001026	ENSG00000135697	0.0788	0.5593	0.1409
ENSBTAG00000014558	ENSG00000165732	0.0577	0.3332	0.1732
ENSBTAG00000018278	ENSG00000249209	0.1836	0.728	0.2523
ENSBTAG00000024803	ENSG00000149218	0.1313	0.5167	0.254
ENSBTAG00000014561	ENSG00000198954	0.0486	0.465	0.1045
ENSBTAG00000000500	ENSG00000254093	0.0932	0.5668	0.1644
ENSBTAG00000046258	ENSG00000171056	0.0561	0.3592	0.1562
ENSBTAG00000017863	ENSG00000122862	0.2323	0.358	0.649
ENSBTAG00000021997	ENSG00000205726	0.0267	0.4131	0.0646
ENSBTAG00000020968	ENSG00000143158	0.0176	0.2492	0.0708
ENSBTAG00000002941	ENSG00000182511	0.0395	0.4339	0.091
ENSBTAG00000001052	ENSG00000143199	0.1282	0.6859	0.1869
ENSBTAG00000004134	ENSG00000171060	0.0958	0.5247	0.1825
ENSBTAG00000013524	ENSG00000153815	0.1097	0.6764	0.1621
ENSBTAG00000009408	ENSG00000104755	0.2122	0.5596	0.3792
ENSBTAG00000002939	ENSG00000140564	0.0211	0.3971	0.053
ENSBTAG00000034665	ENSG00000184647	0.2481	0.5515	0.45
ENSBTAG00000005219	ENSG00000102271	0.0506	0.3287	0.154
ENSBTAG00000012380	ENSG00000156515	0.0427	0.45	0.0948
ENSBTAG00000047332	ENSG00000110104	0.2121	0.5422	0.3912
ENSBTAG00000000501	ENSG00000003096	0.0189	0.2798	0.0677
ENSBTAG00000020301	ENSG00000197299	0.1742	0.5518	0.3157
ENSBTAG00000046978	ENSG00000140905	0.3095	0.5896	0.5249
ENSBTAG00000018697	ENSG00000131725	0.0324	0.2417	0.1339
ENSBTAG00000016124	ENSG00000124507	0.0263	0.3182	0.0828
ENSBTAG00000007791	ENSG00000185760	0.0667	1.3519	0.0493
ENSBTAG00000004830	ENSG00000168619	0.1561	0.5418	0.2882
ENSBTAG00000014910	ENSG00000134627	0.1056	0.4497	0.2347
ENSBTAG00000021993	ENSG00000124664	0.0398	0.3802	0.1046
ENSBTAG00000034925	ENSG00000203908	0.2297	0.6256	0.3671
ENSBTAG00000002103	ENSG00000197943	0.0352	0.5754	0.0611
ENSBTAG00000017232	ENSG00000197892	0.0374	1.0907	0.0343
ENSBTAG00000006439	ENSG00000147251	0.013	0.3098	0.0419
ENSBTAG00000004066	ENSG00000151883	0.0243	0.3875	0.0627
ENSBTAG00000009267	ENSG00000065060	0.0582	0.3673	0.1583
ENSBTAG00000044010	ENSG00000170571	0.1496	0.4307	0.3473
ENSBTAG00000019600	ENSG00000203907	0.2348	0.5773	0.4068
ENSBTAG00000001166	ENSG00000176160	0.1362	0.4844	0.2813
ENSBTAG00000021814	ENSG00000080007	0.1733	0.8602	0.2015
ENSBTAG00000019338	ENSG00000131724	0.0705	0.4009	0.176
ENSBTAG00000002813	ENSG00000109458	0.1205	0.6165	0.1954
ENSBTAG00000021664	ENSG00000075073	0.0668	0.3695	0.1807
ENSBTAG00000043948	ENSG00000164588	0.0111	0.2738	0.0406
ENSBTAG00000001356	ENSG00000170185	0.0443	0.351	0.1261
ENSBTAG00000015352	ENSG00000108389	0.0254	0.3041	0.0836
ENSBTAG00000025113	ENSG00000181315	0.1027	0.5375	0.1911
ENSBTAG00000019134	ENSG00000197168	0.1431	0.3912	0.3658
ENSBTAG00000011657	ENSG00000136710	0.2121	0.574	0.3695
ENSBTAG00000002823	ENSG00000197965	0.0443	0.2915	0.1521
ENSBTAG00000014111	ENSG00000109452	0.0303	0.3983	0.076
ENSBTAG00000016527	ENSG00000171224	0.0544	0.4203	0.1294
ENSBTAG00000035018	ENSG00000174460	0.0952	0.4212	0.2259
ENSBTAG00000011885	ENSG00000112992	0.0154	0.3516	0.0439
ENSBTAG00000012765	ENSG00000053501	0.5519	1.4036	0.3932
ENSBTAG00000008931	ENSG00000143162	0.0995	0.3095	0.3214
ENSBTAG00000002615	ENSG00000175556	0.0616	0.4335	0.1422
ENSBTAG00000012700	ENSG00000198821	0.0768	0.783	0.0981
ENSBTAG00000000892	ENSG00000164430	0.2046	0.5217	0.3921
ENSBTAG00000048278	ENSG00000181013	0.2955	0.4702	0.6286
ENSBTAG00000020376	ENSG00000172239	0.0155	0.2555	0.0606
ENSBTAG00000010167	ENSG00000121101	0.0769	0.6187	0.1243
ENSBTAG00000010782	ENSG00000250423	0.3328	0.5189	0.6413
ENSBTAG00000007461	ENSG00000172244	0.1227	0.317	0.387
ENSBTAG00000016839	ENSG00000135297	0.0713	0.5253	0.1358
ENSBTAG00000001457	ENSG00000151881	0.0396	0.3044	0.1302
ENSBTAG00000015036	ENSG00000108384	0.0294	0.423	0.0696
ENSBTAG00000001557	ENSG00000151882	0.1113	0.3208	0.3471
ENSBTAG00000020612	ENSG00000136098	0.0668	0.4739	0.1409
ENSBTAG00000020602	ENSG00000131203	0.1478	0.554	0.2669
ENSBTAG00000019552	ENSG00000101856	0.0184	0.2801	0.0656
ENSBTAG00000016887	ENSG00000064995	0.0413	0.4322	0.0955
ENSBTAG00000018200	ENSG00000164136	0.1481	0.2847	0.52
ENSBTAG00000016890	ENSG00000064999	0.0492	0.4328	0.1136
ENSBTAG00000005725	ENSG00000188676	0.138	0.5661	0.2437
ENSBTAG00000027770	ENSG00000276760	0.3891	0.9519	0.4087
ENSBTAG00000013060	ENSG00000140575	0.0199	0.472	0.0421
ENSBTAG00000044053	ENSG00000119899	0.0678	0.3476	0.1951
ENSBTAG00000047757	ENSG00000259956	0.0509	0.4869	0.1045
ENSBTAG00000046060	ENSG00000187109	0.0257	0.1874	0.1373
ENSBTAG00000008652	ENSG00000198842	0.0771	0.4866	0.1585
ENSBTAG00000019859	ENSG00000162630	0.0139	0.4024	0.0345
ENSBTAG00000003975	ENSG00000114988	0.2428	0.7081	0.3428
ENSBTAG00000018629	ENSG00000152404	0.0993	0.3596	0.276
ENSBTAG00000013222	ENSG00000156535	0.083	0.4081	0.2034
ENSBTAG00000015972	ENSG00000023572	0.0915	0.3932	0.2327
ENSBTAG00000020374	ENSG00000136114	0.1045	0.6041	0.173
ENSBTAG00000045542	ENSG00000214050	0.0943	0.4737	0.1991
ENSBTAG00000013812	ENSG00000116747	0.0209	0.3982	0.0525
ENSBTAG00000011654	ENSG00000274391	0.2586	0.4713	0.5487
ENSBTAG00000019497	ENSG00000143195	0.0521	0.3616	0.1441
ENSBTAG00000010456	ENSG00000152382	0.0118	0.3824	0.0309
ENSBTAG00000001385	ENSG00000176371	0.0605	0.9692	0.0624
ENSBTAG00000010775	ENSG00000143157	0.0217	0.6601	0.0328
ENSBTAG00000010788	ENSG00000175175	0.0362	0.2997	0.1209
ENSBTAG00000034626	ENSG00000214050	0.0778	0.4661	0.1669
ENSBTAG00000001165	ENSG00000042286	0.073	0.3989	0.1829
ENSBTAG00000011647	ENSG00000102743	0.0223	0.4868	0.0458
ENSBTAG00000018713	ENSG00000166263	0.1079	0.2897	0.3724
ENSBTAG00000021677	ENSG00000108395	0.0293	0.3601	0.0814
ENSBTAG00000016891	ENSG00000124678	0.1498	0.8027	0.1866
ENSBTAG00000038845	ENSG00000156521	0.141	0.5507	0.2561
ENSBTAG00000017420	ENSG00000165061	0.0702	0.4685	0.1499
ENSBTAG00000044105	ENSG00000150907	0.0207	0.4673	0.0444
ENSBTAG00000027625	ENSG00000104332	0.0191	0.3163	0.0603
ENSBTAG00000018394	ENSG00000184860	0.1402	0.6054	0.2316
ENSBTAG00000021681	ENSG00000068489	0.1446	0.3846	0.376
ENSBTAG00000000536	ENSG00000186918	0.1111	0.4639	0.2394
ENSBTAG00000006233	ENSG00000177453	0.0289	0.5126	0.0564
ENSBTAG00000016635	ENSG00000133103	0.1057	0.3893	0.2715
ENSBTAG00000003234	ENSG00000086696	0.1559	0.641	0.2432
ENSBTAG00000016858	ENSG00000079332	0.1279	0.3543	0.361
ENSBTAG00000003365	ENSG00000265303	0.1189	1.2746	0.0933
ENSBTAG00000000534	ENSG00000168081	0.0802	0.4693	0.1709
ENSBTAG00000013620	ENSG00000116750	0.0291	0.2502	0.1164
ENSBTAG00000034373	ENSG00000140945	0.0505	0.4341	0.1163
ENSBTAG00000001388	ENSG00000197696	0.1148	0.2464	0.466
ENSBTAG00000007176	ENSG00000153982	0.0723	0.2938	0.246
ENSBTAG00000033221	ENSG00000198865	0.0911	0.346	0.2633
ENSBTAG00000034033	ENSG00000183722	0.0109	0.5092	0.0213
ENSBTAG00000020056	ENSG00000111799	0.0286	0.4445	0.0643
ENSBTAG00000010930	ENSG00000148734	0.0504	0.2922	0.1723
ENSBTAG00000018495	ENSG00000165066	0.0401	0.3433	0.1167
ENSBTAG00000008490	ENSG00000205758	0.032	0.3152	0.1016
ENSBTAG00000045779	ENSG00000077721	0.0437	0.3122	0.1399
ENSBTAG00000001616	ENSG00000166716	0.0829	0.6963	0.1191
ENSBTAG00000019750	ENSG00000106460	0.02	0.4469	0.0448
ENSBTAG00000005666	ENSG00000172731	0.0408	0.4729	0.0863
ENSBTAG00000004647	ENSG00000109424	0.0898	0.4801	0.1871
ENSBTAG00000011321	ENSG00000189233	0.0763	0.4985	0.1531
ENSBTAG00000010949	ENSG00000120685	0.1111	0.9557	0.1163
ENSBTAG00000001335	ENSG00000112964	0.2263	0.765	0.2959
ENSBTAG00000045744	ENSG00000186416	0.0165	0.2575	0.0639
ENSBTAG00000022954	ENSG00000109445	0.025	0.2479	0.1009
ENSBTAG00000003275	ENSG00000029534	0.4634	1.4548	0.3185
ENSBTAG00000004248	ENSG00000103150	0.0745	0.5745	0.1298
ENSBTAG00000017868	ENSG00000108406	0.0366	0.2318	0.1579
ENSBTAG00000021672	ENSG00000090104	0.0959	0.4507	0.2128
ENSBTAG00000012508	ENSG00000140961	0.0785	0.3803	0.2063
ENSBTAG00000044144	ENSG00000152402	0.0293	0.308	0.0952
ENSBTAG00000013090	ENSG00000156574	0.0725	0.5768	0.1257
ENSBTAG00000037494	ENSG00000253148	0.055	0.2785	0.1974
ENSBTAG00000034281	ENSG00000205301	0.1485	0.2578	0.5761
ENSBTAG00000001618	ENSG00000136383	0.1317	0.4696	0.2805
ENSBTAG00000047468	ENSG00000188859	0.0459	0.2138	0.2148
ENSBTAG00000012271	ENSG00000173451	0.0349	0.2763	0.1262
ENSBTAG00000016981	ENSG00000151876	0.0555	0.312	0.1778
ENSBTAG00000010642	ENSG00000137760	0.0717	0.3028	0.2368
ENSBTAG00000008583	ENSG00000107719	0.0791	0.3743	0.2113
ENSBTAG00000019636	ENSG00000168079	0.0708	0.2873	0.2465
ENSBTAG00000020236	ENSG00000103154	0.0707	0.4791	0.1476
ENSBTAG00000012272	ENSG00000139291	0.0451	0.4356	0.1035
ENSBTAG00000001580	ENSG00000153132	0.0643	0.2461	0.2613
ENSBTAG00000021069	ENSG00000168078	0.0468	0.2047	0.2287
ENSBTAG00000012828	ENSG00000121749	0.0157	0.232	0.0676
ENSBTAG00000018232	ENSG00000133115	0.0733	0.4589	0.1596
ENSBTAG00000035175	ENSG00000159147	0.1266	0.4354	0.2908
ENSBTAG00000006033	ENSG00000125356	0.1124	0.3435	0.3273
ENSBTAG00000006186	ENSG00000136636	0.0211	0.4772	0.0442
ENSBTAG00000033186	ENSG00000083720	0.0417	0.2991	0.1394
ENSBTAG00000020250	ENSG00000156222	0.2007	0.5204	0.3858
ENSBTAG00000017032	ENSG00000150893	0.0505	0.5464	0.0924
ENSBTAG00000006551	ENSG00000171320	0.1548	0.3009	0.5143
ENSBTAG00000010881	ENSG00000186471	0.339	0.6458	0.5249
ENSBTAG00000003661	ENSG00000110660	0.0671	0.3855	0.174
ENSBTAG00000011373	ENSG00000196782	0.1112	0.593	0.1875
ENSBTAG00000006547	ENSG00000147419	0.0134	0.5523	0.0242
ENSBTAG00000015909	ENSG00000073417	0.1008	0.2422	0.4162
ENSBTAG00000009226	ENSG00000146197	0.0143	0.2921	0.049
ENSBTAG00000014177	ENSG00000039537	0.087	0.5747	0.1513
ENSBTAG00000007657	ENSG00000168077	0.0532	0.4067	0.1307
ENSBTAG00000004015	ENSG00000083168	0.0475	0.6279	0.0756
ENSBTAG00000000623	ENSG00000214575	0.0271	0.0782	0.3469
ENSBTAG00000021779	ENSG00000085871	0.2006	0.6174	0.3248
ENSBTAG00000018770	ENSG00000103160	0.0342	0.8086	0.0422
ENSBTAG00000001686	ENSG00000162763	0.119	0.3341	0.3563
ENSBTAG00000005574	ENSG00000120885	0.1682	0.5591	0.3008
ENSBTAG00000015981	ENSG00000006468	0.0257	0.3053	0.0841
ENSBTAG00000013974	ENSG00000188133	0.0383	0.3672	0.1042
ENSBTAG00000005907	ENSG00000165264	0.1083	0.4375	0.2476
ENSBTAG00000012025	ENSG00000162761	0.0115	0.2574	0.0445
ENSBTAG00000047227	ENSG00000107719	0.1174	0.3808	0.3082
ENSBTAG00000008482	ENSG00000159140	0.0664	0.268	0.2476
ENSBTAG00000005905	ENSG00000197579	0.0428	0.2896	0.1476
ENSBTAG00000001008	ENSG00000180644	0.1644	0.4762	0.3453
ENSBTAG00000003366	ENSG00000107201	0.1005	0.3733	0.2693
ENSBTAG00000021177	ENSG00000138316	0.0748	0.373	0.2006
ENSBTAG00000016710	ENSG00000141378	0.085	0.3432	0.2477
ENSBTAG00000011623	ENSG00000062716	0.1482	1.0219	0.1451
ENSBTAG00000035244	ENSG00000213337	0.039	0.4599	0.0848
ENSBTAG00000003208	ENSG00000172007	0.0152	0.335	0.0454
ENSBTAG00000021180	ENSG00000166220	0.1352	0.479	0.2822
ENSBTAG00000034154	ENSG00000187546	0.0637	0.4267	0.1493
ENSBTAG00000021410	ENSG00000171155	0.0228	0.2775	0.0823
ENSBTAG00000046277	ENSG00000117152	0.0126	0.3576	0.0351
ENSBTAG00000002599	ENSG00000137463	0.1917	0.4263	0.4497
ENSBTAG00000010168	ENSG00000170364	0.1894	0.5936	0.3191
ENSBTAG00000009747	ENSG00000189050	0.1151	0.3289	0.35
ENSBTAG00000015073	ENSG00000214960	0.0985	0.3162	0.3116
ENSBTAG00000016695	ENSG00000168418	0.0772	0.3874	0.1992
ENSBTAG00000009187	ENSG00000177692	0.0846	0.3499	0.2417
ENSBTAG00000001258	ENSG00000142188	0.0797	0.9298	0.0858
ENSBTAG00000012899	ENSG00000159128	0.2303	0.6258	0.368
ENSBTAG00000009405	ENSG00000133107	0.0186	0.5584	0.0334
ENSBTAG00000005377	ENSG00000171243	0.0192	0.2478	0.0773
ENSBTAG00000014270	ENSG00000107731	0.0238	0.3446	0.069
ENSBTAG00000045648	ENSG00000205858	0.084	0.485	0.1733
ENSBTAG00000034075	ENSG00000151012	0.0655	0.3233	0.2026
ENSBTAG00000010980	ENSG00000106524	0.0342	0.3271	0.1047
ENSBTAG00000001244	ENSG00000104368	0.1277	0.754	0.1693
ENSBTAG00000012885	ENSG00000075239	0.0393	0.2151	0.1828
ENSBTAG00000012805	ENSG00000106537	0.0175	0.4264	0.0411
ENSBTAG00000000555	ENSG00000122729	0.0273	0.3986	0.0685
ENSBTAG00000021819	ENSG00000142166	0.1806	0.3166	0.5706
ENSBTAG00000045578	ENSG00000173467	0.0439	0.4667	0.094
ENSBTAG00000025622	ENSG00000023892	0.032	0.3458	0.0926
ENSBTAG00000006744	ENSG00000075568	0.0252	0.4553	0.0552
ENSBTAG00000005976	ENSG00000132196	0.0778	0.3384	0.2298
ENSBTAG00000017542	ENSG00000112033	0.0245	0.3274	0.0749
ENSBTAG00000000226	ENSG00000104371	0.2544	1.0252	0.2482
ENSBTAG00000006853	ENSG00000147896	0.1876	0.4158	0.4512
ENSBTAG00000043993	ENSG00000205929	0.1325	0.4109	0.3225
ENSBTAG00000004885	ENSG00000162733	0.0181	0.1881	0.0961
ENSBTAG00000007589	ENSG00000120693	0.0854	0.6712	0.1272
ENSBTAG00000007399	ENSG00000005893	0.1374	0.4667	0.2945
ENSBTAG00000010206	ENSG00000117143	0.0187	0.2544	0.0736
ENSBTAG00000003063	ENSG00000159082	0.0368	0.4023	0.0915
ENSBTAG00000014068	ENSG00000078668	0.0254	0.1611	0.1579
ENSBTAG00000019492	ENSG00000112039	0.1254	0.4	0.3136
ENSBTAG00000008920	ENSG00000101892	0.0383	0.2865	0.1338
ENSBTAG00000014374	ENSG00000132357	0.1759	0.3424	0.5138
ENSBTAG00000015549	ENSG00000189184	0.0128	0.339	0.0379
ENSBTAG00000019495	ENSG00000007866	0.0591	0.3919	0.1507
ENSBTAG00000017184	ENSG00000177485	0.0295	0.2756	0.1071
ENSBTAG00000005100	ENSG00000112697	0.0401	0.2286	0.1756
ENSBTAG00000003059	ENSG00000265590	0.0994	0.6479	0.1535
ENSBTAG00000000053	ENSG00000118407	0.0313	0.8578	0.0365
ENSBTAG00000017310	ENSG00000166979	0.0567	0.3853	0.1472
ENSBTAG00000032382	ENSG00000265681	0.0757	0.5034	0.1504
ENSBTAG00000005869	ENSG00000112701	0.0664	0.2485	0.2671
ENSBTAG00000005351	ENSG00000133111	0.0628	0.4375	0.1436
ENSBTAG00000009838	ENSG00000067533	0.1205	0.5787	0.2082
ENSBTAG00000010888	ENSG00000107738	0.0907	0.3118	0.2908
ENSBTAG00000020767	ENSG00000198574	0.1696	0.412	0.4117
ENSBTAG00000020148	ENSG00000120156	0.0205	0.4041	0.0506
ENSBTAG00000007284	ENSG00000133101	0.093	0.5278	0.1762
ENSBTAG00000019568	ENSG00000096872	0.0552	0.3659	0.1509
ENSBTAG00000012070	ENSG00000108506	0.0132	0.2919	0.0453
ENSBTAG00000011014	ENSG00000122863	0.0581	0.3872	0.15
ENSBTAG00000044159	ENSG00000151470	0.0409	0.1328	0.3077
ENSBTAG00000010174	ENSG00000171722	0.1314	0.4245	0.3096
ENSBTAG00000008827	ENSG00000107742	0.0772	0.3389	0.2276
ENSBTAG00000000012	ENSG00000113638	0.0285	0.3156	0.0904
ENSBTAG00000013611	ENSG00000151466	0.4147	1.2975	0.3196
ENSBTAG00000015018	ENSG00000186628	0.0733	0.4452	0.1648
ENSBTAG00000005227	ENSG00000118217	0.0382	0.3499	0.1091
ENSBTAG00000034384	ENSG00000168658	0.1221	0.5001	0.2442
ENSBTAG00000000979	ENSG00000176209	0.0428	0.9283	0.0461
ENSBTAG00000016149	ENSG00000113600	0.1788	0.5726	0.3122
ENSBTAG00000018955	ENSG00000120669	0.1619	0.4358	0.3714
ENSBTAG00000001492	ENSG00000082074	0.1071	0.6198	0.1728
ENSBTAG00000000392	ENSG00000138303	0.0903	0.2588	0.3488
ENSBTAG00000023718	ENSG00000170262	0.2487	0.6892	0.3609
ENSBTAG00000013651	ENSG00000148719	0.0416	0.4254	0.0979
ENSBTAG00000016619	ENSG00000159055	0.1122	0.4805	0.2336
ENSBTAG00000009834	ENSG00000144191	0.0789	0.4418	0.1786
ENSBTAG00000020762	ENSG00000142149	0.0487	0.4703	0.1035
ENSBTAG00000017711	ENSG00000156232	0.136	0.4627	0.2939
ENSBTAG00000038495	ENSG00000133083	0.0166	0.3443	0.0483
ENSBTAG00000006697	ENSG00000164327	0.0104	0.1574	0.0661
ENSBTAG00000004814	ENSG00000040933	0.0162	0.4351	0.0372
ENSBTAG00000003808	ENSG00000048052	0.0248	0.2666	0.0931
ENSBTAG00000017715	ENSG00000103942	0.1505	1.2071	0.1247
ENSBTAG00000047502	ENSG00000096060	0.0213	0.2918	0.073
ENSBTAG00000027069	ENSG00000169612	0.0328	0.5057	0.0648
ENSBTAG00000010843	ENSG00000164040	0.0222	0.1751	0.1269
ENSBTAG00000010877	ENSG00000157343	0.0819	0.3281	0.2496
ENSBTAG00000012135	ENSG00000138709	0.0578	0.3083	0.1874
ENSBTAG00000016630	ENSG00000183496	0.0134	0.3993	0.0336
ENSBTAG00000007630	ENSG00000120925	0.0253	0.4242	0.0597
ENSBTAG00000019260	ENSG00000180481	0.1938	0.3401	0.5697
ENSBTAG00000040350	ENSG00000163098	0.1222	0.4669	0.2618
ENSBTAG00000045726	ENSG00000112706	0.1503	0.5273	0.285
ENSBTAG00000016833	ENSG00000137392	0.0948	0.4214	0.225
ENSBTAG00000021175	ENSG00000112706	0.1566	0.4006	0.3908
ENSBTAG00000016834	ENSG00000197753	0.0111	0.4496	0.0247
ENSBTAG00000011590	ENSG00000139278	0.3482	0.9858	0.3532
ENSBTAG00000000946	ENSG00000140950	0.1683	0.5941	0.2834
ENSBTAG00000018855	ENSG00000156304	0.0347	0.3617	0.0959
ENSBTAG00000011591	ENSG00000111615	0.0374	0.3728	0.1004
ENSBTAG00000034985	ENSG00000139289	0.0369	0.5011	0.0736
ENSBTAG00000043983	ENSG00000184434	0.104	0.2903	0.3583
ENSBTAG00000009348	ENSG00000138315	0.308	1.1134	0.2766
ENSBTAG00000020825	ENSG00000146243	0.1077	0.3326	0.3239
ENSBTAG00000012068	ENSG00000136492	0.102	0.3026	0.3372
ENSBTAG00000013011	ENSG00000137055	0.0365	0.2732	0.1336
ENSBTAG00000022991	ENSG00000172915	0.0201	0.3487	0.0577
ENSBTAG00000006721	ENSG00000105849	0.1003	0.4765	0.2105
ENSBTAG00000024688	ENSG00000146247	0.0174	0.2461	0.0707
ENSBTAG00000044012	ENSG00000173452	0.0718	0.4368	0.1645
ENSBTAG00000004425	ENSG00000179941	0.1538	0.3399	0.4525
ENSBTAG00000001223	ENSG00000120159	0.1656	0.8795	0.1882
ENSBTAG00000023412	ENSG00000205442	0.1258	0.3736	0.3367
ENSBTAG00000003751	ENSG00000183742	0.0815	0.3418	0.2384
ENSBTAG00000004427	ENSG00000091039	0.0123	0.256	0.0482
ENSBTAG00000010423	ENSG00000113594	0.132	0.3316	0.3981
ENSBTAG00000010630	ENSG00000164074	0.0255	0.2082	0.1226
ENSBTAG00000008709	ENSG00000178202	0.081	0.4498	0.18
ENSBTAG00000014580	ENSG00000162746	0.1542	0.7324	0.2105
ENSBTAG00000002595	ENSG00000004846	0.0708	0.4532	0.1563
ENSBTAG00000003649	ENSG00000185900	0.2062	1.0472	0.1969
ENSBTAG00000033182	ENSG00000165102	0.1628	1.0708	0.1521
ENSBTAG00000021176	ENSG00000103196	0.1375	0.3868	0.3555
ENSBTAG00000034159	ENSG00000132185	0.187	0.4695	0.3983
ENSBTAG00000001315	ENSG00000176399	0.0981	0.4237	0.2315
ENSBTAG00000009350	ENSG00000138308	0.0375	0.3288	0.1139
ENSBTAG00000021842	ENSG00000143226	0.4044	0.9443	0.4283
ENSBTAG00000016412	ENSG00000147883	0.0683	0.3775	0.1809
ENSBTAG00000008253	ENSG00000110723	0.1275	0.4016	0.3174
ENSBTAG00000019268	ENSG00000115561	0.1057	0.5029	0.2102
ENSBTAG00000025929	ENSG00000264545	0.1306	0.579	0.2255
ENSBTAG00000044058	ENSG00000164073	0.0534	0.3111	0.1717
ENSBTAG00000032996	ENSG00000122884	0.0106	0.2296	0.046
ENSBTAG00000005176	ENSG00000168621	0.033	0.2982	0.1105
ENSBTAG00000014873	ENSG00000183513	0.0969	0.2656	0.3646
ENSBTAG00000010787	ENSG00000133119	0.0246	0.2817	0.0874
ENSBTAG00000039552	ENSG00000142731	0.0947	0.1972	0.4799
ENSBTAG00000001422	ENSG00000118418	0.0316	0.1739	0.1817
ENSBTAG00000020835	ENSG00000135709	0.0491	0.6231	0.0789
ENSBTAG00000017839	ENSG00000156299	0.0292	0.4334	0.0675
ENSBTAG00000043950	ENSG00000135338	0.1479	0.3484	0.4246
ENSBTAG00000013984	ENSG00000133116	0.0548	0.4165	0.1316
ENSBTAG00000004064	ENSG00000162813	0.0335	0.3803	0.0882
ENSBTAG00000000315	ENSG00000122882	0.0525	0.2866	0.1834
ENSBTAG00000015692	ENSG00000164070	0.0241	0.2708	0.0888
ENSBTAG00000008732	ENSG00000149289	0.0392	0.497	0.0788
ENSBTAG00000020783	ENSG00000112062	0.1238	0.4089	0.3028
ENSBTAG00000010007	ENSG00000156711	0.0218	0.3152	0.0691
ENSBTAG00000018634	ENSG00000198478	0.1484	0.5916	0.2508
ENSBTAG00000015498	ENSG00000118402	0.0386	0.3933	0.0981
ENSBTAG00000005456	ENSG00000112742	0.0162	0.3202	0.0506
ENSBTAG00000004613	ENSG00000147408	0.1158	0.6274	0.1846
ENSBTAG00000001186	ENSG00000104611	0.148	0.8471	0.1747
ENSBTAG00000009427	ENSG00000170836	0.0356	0.3895	0.0914
ENSBTAG00000020836	ENSG00000153789	0.1634	0.6331	0.2582
ENSBTAG00000011793	ENSG00000137714	0.096	0.314	0.3056
ENSBTAG00000000333	ENSG00000137727	0.0794	0.3211	0.2474
ENSBTAG00000047551	ENSG00000177047	0.2823	0.6528	0.4324
ENSBTAG00000002096	ENSG00000203747	0.2495	0.4721	0.5286
ENSBTAG00000046119	ENSG00000177047	0.2428	0.4311	0.5632
ENSBTAG00000015118	ENSG00000180316	0.102	0.4324	0.236
ENSBTAG00000017617	ENSG00000189325	0.2434	0.4629	0.5259
ENSBTAG00000038124	ENSG00000143226	0.4108	0.8232	0.499
ENSBTAG00000015856	ENSG00000188931	0.0521	0.2422	0.215
ENSBTAG00000000949	ENSG00000213551	0.0303	0.4028	0.0751
ENSBTAG00000015853	ENSG00000143252	0.1772	0.8709	0.2034
ENSBTAG00000033835	ENSG00000158887	0.0372	0.2837	0.131
ENSBTAG00000040512	ENSG00000248485	0.0357	0.2402	0.1486
ENSBTAG00000009215	ENSG00000143257	0.0906	0.4835	0.1873
ENSBTAG00000048207	ENSG00000273045	0.2531	0.4805	0.5267
ENSBTAG00000033708	ENSG00000177047	0.3064	0.4685	0.6541
ENSBTAG00000003965	ENSG00000144182	0.057	0.2234	0.2551
ENSBTAG00000003970	ENSG00000158411	0.0777	0.2804	0.2772
ENSBTAG00000015462	ENSG00000169594	0.0997	0.7843	0.1271
ENSBTAG00000009212	ENSG00000158874	0.7643	1.2933	0.5909
ENSBTAG00000044177	ENSG00000150750	0.1352	0.7113	0.1901
ENSBTAG00000044006	ENSG00000131153	0.0252	0.6115	0.0412
ENSBTAG00000020595	ENSG00000112078	0.0242	0.4331	0.0558
ENSBTAG00000024503	ENSG00000158869	0.205	0.3377	0.6069
ENSBTAG00000038181	ENSG00000188352	0.0188	0.7196	0.0261
ENSBTAG00000000995	ENSG00000112773	0.0131	0.2348	0.0559
ENSBTAG00000012926	ENSG00000136404	0.0994	0.7867	0.1264
ENSBTAG00000034346	ENSG00000137707	0.0934	0.4192	0.2229
ENSBTAG00000026716	ENSG00000005700	0.0439	0.2399	0.1831
ENSBTAG00000021341	ENSG00000064726	0.0425	0.8009	0.0531
ENSBTAG00000013406	ENSG00000175183	0.0288	0.4227	0.068
ENSBTAG00000020218	ENSG00000138279	0.0342	0.2725	0.1254
ENSBTAG00000010988	ENSG00000185787	0.0199	0.6887	0.0289
ENSBTAG00000034854	ENSG00000171189	0.0489	0.4014	0.1217
ENSBTAG00000008353	ENSG00000124762	0.0986	0.6017	0.1638
ENSBTAG00000013210	ENSG00000158859	0.0432	0.371	0.1164
ENSBTAG00000010728	ENSG00000255587	0.0764	0.3309	0.2308
ENSBTAG00000020219	ENSG00000166343	0.0804	0.3397	0.2367
ENSBTAG00000017824	ENSG00000140968	0.0347	1.1221	0.0309
ENSBTAG00000034338	ENSG00000183644	0.178	0.4333	0.4108
ENSBTAG00000014389	ENSG00000105866	0.0117	0.1493	0.0784
ENSBTAG00000017901	ENSG00000204381	0.1462	0.8208	0.1781
ENSBTAG00000000009	ENSG00000103241	0.0142	0.2016	0.0704
ENSBTAG00000003793	ENSG00000151092	0.0718	0.5446	0.1318
ENSBTAG00000012446	ENSG00000103248	0.0959	0.596	0.1608
ENSBTAG00000020089	ENSG00000129204	0.4313	1.2475	0.3457
ENSBTAG00000012465	ENSG00000176692	0.0162	0.2098	0.077
ENSBTAG00000021893	ENSG00000143258	0.013	0.2279	0.057
ENSBTAG00000004593	ENSG00000077097	0.0146	0.3768	0.0386
ENSBTAG00000012585	ENSG00000118873	0.0356	0.4244	0.0838
ENSBTAG00000002226	ENSG00000103264	0.0485	0.5117	0.0947
ENSBTAG00000002582	ENSG00000185674	0.1734	0.5346	0.3244
ENSBTAG00000000807	ENSG00000166557	0.1101	0.4838	0.2275
ENSBTAG00000007094	ENSG00000169330	0.0502	0.7419	0.0677
ENSBTAG00000010460	ENSG00000116141	0.0194	0.3765	0.0515
ENSBTAG00000020272	ENSG00000170145	0.0463	0.4205	0.1102
ENSBTAG00000047935	ENSG00000145604	0.1983	0.6971	0.2845
ENSBTAG00000020023	ENSG00000259332	0.1015	0.6216	0.1633
ENSBTAG00000000735	ENSG00000140379	0.1273	0.6023	0.2113
ENSBTAG00000017877	ENSG00000143217	0.0384	0.3657	0.105
ENSBTAG00000000993	ENSG00000139597	0.3347	0.6428	0.5207
ENSBTAG00000006403	ENSG00000162817	0.0721	0.3623	0.1989
ENSBTAG00000026067	ENSG00000183918	0.0289	0.3356	0.086
ENSBTAG00000000988	ENSG00000139618	0.1569	0.35	0.4481
ENSBTAG00000018819	ENSG00000009694	0.0106	0.3339	0.0317
ENSBTAG00000007444	ENSG00000156265	0.0567	0.4772	0.1189
ENSBTAG00000016277	ENSG00000117791	0.131	0.5821	0.225
ENSBTAG00000012826	ENSG00000151475	0.038	0.2651	0.1435
ENSBTAG00000012824	ENSG00000164066	0.0419	0.378	0.1109
ENSBTAG00000019418	ENSG00000118420	0.1287	0.3999	0.3218
ENSBTAG00000014267	ENSG00000140948	0.0615	0.5188	0.1185
ENSBTAG00000017856	ENSG00000215845	0.0702	0.4528	0.155
ENSBTAG00000020122	ENSG00000156256	0.0412	0.3751	0.1099
ENSBTAG00000017969	ENSG00000167434	0.2922	0.6949	0.4205
ENSBTAG00000043972	ENSG00000155886	0.0372	0.3708	0.1002
ENSBTAG00000033008	ENSG00000177791	0.036	0.3081	0.1169
ENSBTAG00000012351	ENSG00000172379	0.0371	0.5294	0.0701
ENSBTAG00000012672	ENSG00000273611	0.2733	0.6134	0.4456
ENSBTAG00000010821	ENSG00000177076	0.0234	0.3914	0.0597
ENSBTAG00000012675	ENSG00000278259	0.3125	1.163	0.2687
ENSBTAG00000002393	ENSG00000198663	0.0777	0.3722	0.2088
ENSBTAG00000005435	ENSG00000170364	0.1921	0.4299	0.447
ENSBTAG00000047208	ENSG00000165660	0.0378	0.3994	0.0947
ENSBTAG00000021132	ENSG00000166317	0.109	0.4648	0.2345
ENSBTAG00000003345	ENSG00000196159	0.0221	0.4274	0.0517
ENSBTAG00000008430	ENSG00000164188	0.1485	0.1944	0.764
ENSBTAG00000032951	ENSG00000136379	0.013	0.2147	0.0605
ENSBTAG00000007431	ENSG00000103888	0.045	0.4569	0.0984
ENSBTAG00000006905	ENSG00000104731	0.0901	0.6939	0.1298
ENSBTAG00000014560	ENSG00000136630	0.0311	0.6367	0.0489
ENSBTAG00000001729	ENSG00000143507	0.6099	1.3484	0.4523
ENSBTAG00000000201	ENSG00000198862	0.0198	0.3305	0.06
ENSBTAG00000017561	ENSG00000143512	0.0735	0.4577	0.1606
ENSBTAG00000011334	ENSG00000152620	0.0194	0.3437	0.0564
ENSBTAG00000001412	ENSG00000156239	0.0471	0.4776	0.0985
ENSBTAG00000001117	ENSG00000151458	0.0105	0.4846	0.0216
ENSBTAG00000026384	ENSG00000189167	0.1647	0.4035	0.4083
ENSBTAG00000021245	ENSG00000164056	0.0179	0.2735	0.0655
ENSBTAG00000014921	ENSG00000136244	0.3222	0.5458	0.5904
ENSBTAG00000002092	ENSG00000164530	0.1365	0.2821	0.4838
ENSBTAG00000000125	ENSG00000145375	0.0754	0.3346	0.2253
ENSBTAG00000000648	ENSG00000154736	0.0422	0.515	0.082
ENSBTAG00000006771	ENSG00000073910	0.0779	0.3896	0.2
ENSBTAG00000000706	ENSG00000154734	0.0438	0.5806	0.0755
ENSBTAG00000013483	ENSG00000143498	0.1063	0.3922	0.2711
ENSBTAG00000005742	ENSG00000166265	0.0782	0.5383	0.1453
ENSBTAG00000017753	ENSG00000142192	0.0171	0.4966	0.0344
ENSBTAG00000000679	ENSG00000013375	0.1417	0.5836	0.2428
ENSBTAG00000004949	ENSG00000255561	0.1161	0.4273	0.2716
ENSBTAG00000006731	ENSG00000103257	0.0351	0.3523	0.0997
ENSBTAG00000001565	ENSG00000117899	0.1497	0.6018	0.2487
ENSBTAG00000011861	ENSG00000156206	0.0905	0.4647	0.1948
ENSBTAG00000015911	ENSG00000013392	0.0191	0.5804	0.033
ENSBTAG00000012368	ENSG00000138684	0.0921	0.2574	0.358
ENSBTAG00000004951	ENSG00000137720	0.0879	0.2507	0.3508
ENSBTAG00000005681	ENSG00000065833	0.0952	0.3962	0.2402
ENSBTAG00000011336	ENSG00000165899	0.0598	0.4111	0.1454
ENSBTAG00000000605	ENSG00000154723	0.0955	0.4694	0.2034
ENSBTAG00000045821	ENSG00000137720	0.054	0.209	0.2584
ENSBTAG00000002369	ENSG00000172738	0.2334	0.5939	0.393
ENSBTAG00000000603	ENSG00000154721	0.0611	0.3381	0.1808
ENSBTAG00000000434	ENSG00000109846	0.013	0.3659	0.0354
ENSBTAG00000020883	ENSG00000109471	0.2055	0.252	0.8158
ENSBTAG00000013562	ENSG00000145604	0.0245	0.3127	0.0783
ENSBTAG00000019542	ENSG00000154719	0.0666	0.4046	0.1647
ENSBTAG00000000440	ENSG00000254445	0.013	0.3992	0.0325
ENSBTAG00000008661	ENSG00000149300	0.1618	0.3703	0.437
ENSBTAG00000023745	ENSG00000172530	0.378	0.9627	0.3926
ENSBTAG00000003301	ENSG00000154654	0.0316	0.3437	0.0919
ENSBTAG00000017091	ENSG00000137200	0.0809	0.6003	0.1348
ENSBTAG00000008665	ENSG00000150764	0.0111	0.1805	0.0616
ENSBTAG00000046796	ENSG00000282419	0.3241	0.7732	0.4192
ENSBTAG00000012069	ENSG00000198937	0.0737	0.3243	0.2273
ENSBTAG00000002701	ENSG00000145626	0.1805	0.5475	0.3297
ENSBTAG00000014711	ENSG00000006634	0.0395	0.3299	0.1197
ENSBTAG00000026708	ENSG00000146250	0.0906	0.6893	0.1314
ENSBTAG00000012688	ENSG00000152611	0.0177	0.4927	0.0359
ENSBTAG00000008763	ENSG00000183631	0.1699	0.4544	0.3739
ENSBTAG00000010311	ENSG00000278619	0.1244	0.4216	0.295
ENSBTAG00000045507	ENSG00000225614	0.2533	0.6202	0.4084
ENSBTAG00000012654	ENSG00000172586	0.0821	0.3598	0.2282
ENSBTAG00000015766	ENSG00000179588	0.1053	0.5085	0.207
ENSBTAG00000045938	ENSG00000172468	0.2747	0.8662	0.3171
ENSBTAG00000012657	ENSG00000214655	0.3036	0.7112	0.4269
ENSBTAG00000035606	ENSG00000275004	0.1575	0.3933	0.4004
ENSBTAG00000012166	ENSG00000188869	0.092	0.503	0.1829
ENSBTAG00000023529	ENSG00000152582	0.2956	1.1074	0.2669
ENSBTAG00000015132	ENSG00000133105	0.0824	0.3818	0.2158
ENSBTAG00000019520	ENSG00000158545	0.1589	0.4271	0.3721
ENSBTAG00000012703	ENSG00000124767	0.0528	0.2897	0.1824
ENSBTAG00000026972	ENSG00000111049	0.0261	0.3579	0.0728
ENSBTAG00000011367	ENSG00000111052	0.0476	0.2596	0.1832
ENSBTAG00000014063	ENSG00000124721	0.0251	0.4085	0.0614
ENSBTAG00000017166	ENSG00000184530	0.2137	0.4334	0.4931
ENSBTAG00000004327	ENSG00000170500	0.1928	0.8679	0.2221
ENSBTAG00000003921	ENSG00000214338	0.0256	0.2722	0.094
ENSBTAG00000046231	ENSG00000172239	0.0336	0.2558	0.1312
ENSBTAG00000002951	ENSG00000122223	0.2685	0.5176	0.5188
ENSBTAG00000003919	ENSG00000189367	0.2013	0.5316	0.3786
ENSBTAG00000000597	ENSG00000154646	0.0943	0.2277	0.4141
ENSBTAG00000021313	ENSG00000105784	0.0245	0.2986	0.0821
ENSBTAG00000003887	ENSG00000093144	0.0696	0.2904	0.2397
ENSBTAG00000025242	ENSG00000278505	0.2291	0.6457	0.3548
ENSBTAG00000034531	ENSG00000118518	0.018	0.2971	0.0605
ENSBTAG00000047595	ENSG00000168843	0.0147	0.346	0.0424
ENSBTAG00000008121	ENSG00000146374	0.0193	0.1945	0.0991
ENSBTAG00000004328	ENSG00000115526	0.0742	0.6567	0.113
ENSBTAG00000035247	ENSG00000124370	0.0703	0.3674	0.1912
ENSBTAG00000017802	ENSG00000151090	0.0306	0.5154	0.0593
ENSBTAG00000047128	ENSG00000124391	0.1408	0.4724	0.2981
ENSBTAG00000013463	ENSG00000154309	0.0402	0.2312	0.1739
ENSBTAG00000034184	ENSG00000204640	0.1071	0.4813	0.2225
ENSBTAG00000008382	ENSG00000127720	0.0918	0.5285	0.1737
ENSBTAG00000009962	ENSG00000115539	0.0299	0.589	0.0508
ENSBTAG00000003895	ENSG00000051523	0.2675	0.8169	0.3274
ENSBTAG00000026437	ENSG00000155918	0.4285	1.1106	0.3859
ENSBTAG00000009855	ENSG00000198690	0.1986	0.5441	0.365
ENSBTAG00000017528	ENSG00000185669	0.1656	0.4024	0.4115
ENSBTAG00000014422	ENSG00000166912	0.0643	1.3594	0.0473
ENSBTAG00000026704	ENSG00000203760	0.4003	0.7186	0.5571
ENSBTAG00000010313	ENSG00000278053	0.0407	0.2725	0.1495
ENSBTAG00000020989	ENSG00000143502	0.0301	0.3093	0.0973
ENSBTAG00000001957	ENSG00000066651	0.0193	0.3253	0.0593
ENSBTAG00000020942	ENSG00000158717	0.1194	0.441	0.2707
ENSBTAG00000000588	ENSG00000154645	0.1611	0.8404	0.1917
ENSBTAG00000001639	ENSG00000134160	0.0427	0.5732	0.0746
ENSBTAG00000016794	ENSG00000145283	0.1443	0.3674	0.3928
ENSBTAG00000025035	ENSG00000113494	0.145	0.3366	0.4307
ENSBTAG00000003600	ENSG00000203697	0.4384	1.1403	0.3845
ENSBTAG00000020943	ENSG00000174177	0.1697	0.6346	0.2674
ENSBTAG00000001395	ENSG00000154642	0.0465	0.26	0.1787
ENSBTAG00000033412	ENSG00000187676	0.0625	0.6624	0.0943
ENSBTAG00000001956	ENSG00000111911	0.1847	0.4845	0.3811
ENSBTAG00000005156	ENSG00000150773	0.1224	0.4476	0.2736
ENSBTAG00000047107	ENSG00000050730	0.1479	0.4043	0.3659
ENSBTAG00000047943	ENSG00000170364	0.1972	0.4048	0.4871
ENSBTAG00000001999	ENSG00000150776	0.0317	0.2419	0.1309
ENSBTAG00000020944	ENSG00000103335	0.1464	0.6875	0.2129
ENSBTAG00000018247	ENSG00000122126	0.0335	0.2994	0.1119
ENSBTAG00000019843	ENSG00000147874	0.1405	0.2886	0.4869
ENSBTAG00000016266	ENSG00000204370	0.14	0.4806	0.2913
ENSBTAG00000004869	ENSG00000277666	0.2025	0.5353	0.3783
ENSBTAG00000003340	ENSG00000111906	0.098	0.2443	0.4011
ENSBTAG00000019993	ENSG00000171388	0.1152	0.338	0.341
ENSBTAG00000000277	ENSG00000150782	0.1204	0.2943	0.4091
ENSBTAG00000010345	ENSG00000122121	0.1301	0.3837	0.339
ENSBTAG00000019314	ENSG00000155313	0.0196	0.2991	0.0656
ENSBTAG00000003336	ENSG00000111907	0.0168	0.4482	0.0375
ENSBTAG00000002888	ENSG00000179104	0.0478	0.3923	0.1219
ENSBTAG00000015648	ENSG00000168724	0.0474	0.4834	0.0982
ENSBTAG00000019209	ENSG00000113456	0.0856	0.5917	0.1447
ENSBTAG00000019701	ENSG00000071082	0.0379	0.5901	0.0642
ENSBTAG00000021667	ENSG00000188580	0.0158	0.133	0.1192
ENSBTAG00000025898	ENSG00000204634	0.0402	0.6001	0.067
ENSBTAG00000016548	ENSG00000150783	0.0505	0.3493	0.1446
ENSBTAG00000034193	ENSG00000197580	0.1324	0.3812	0.3472
ENSBTAG00000047309	ENSG00000170364	0.145	0.2695	0.5379
ENSBTAG00000018432	ENSG00000072041	0.0448	0.3371	0.133
ENSBTAG00000015810	ENSG00000188771	0.5922	0.695	0.852
ENSBTAG00000038849	ENSG00000186439	0.0529	0.2675	0.1978
ENSBTAG00000007071	ENSG00000039560	0.1021	0.4955	0.2061
ENSBTAG00000016680	ENSG00000171497	0.0314	0.4568	0.0686
ENSBTAG00000026966	ENSG00000198774	0.0391	0.2904	0.1348
ENSBTAG00000008271	ENSG00000102802	0.0483	0.3396	0.1422
ENSBTAG00000001178	ENSG00000132952	0.1526	0.4114	0.3709
ENSBTAG00000033486	ENSG00000205208	0.1305	0.4173	0.3129
ENSBTAG00000001197	ENSG00000026751	0.2815	0.5269	0.5342
ENSBTAG00000010306	ENSG00000171509	0.1614	0.5179	0.3116
ENSBTAG00000020413	ENSG00000034053	0.0536	0.5232	0.1025
ENSBTAG00000011238	ENSG00000117091	0.3128	1.1002	0.2843
ENSBTAG00000018180	ENSG00000165805	0.0266	0.2892	0.092
ENSBTAG00000007927	ENSG00000117090	0.2609	0.6412	0.4069
ENSBTAG00000001322	ENSG00000155875	0.0856	0.2691	0.3182
ENSBTAG00000002997	ENSG00000178031	0.0566	0.3633	0.1558
ENSBTAG00000009340	ENSG00000102781	0.0201	0.3569	0.0563
ENSBTAG00000018743	ENSG00000133641	0.0829	0.3543	0.2339
ENSBTAG00000010008	ENSG00000149292	0.1137	0.5064	0.2245
ENSBTAG00000018745	ENSG00000198707	0.0457	0.3041	0.1503
ENSBTAG00000018224	ENSG00000112164	0.0674	0.4725	0.1427
ENSBTAG00000014368	ENSG00000162739	0.2747	0.4657	0.59
ENSBTAG00000006680	ENSG00000197885	0.042	1.3298	0.0316
ENSBTAG00000008267	ENSG00000158435	0.0102	0.5433	0.0188
ENSBTAG00000021882	ENSG00000156508	0.3016	0.9792	0.308
ENSBTAG00000000638	ENSG00000167513	0.1365	0.492	0.2774
ENSBTAG00000033803	ENSG00000164434	0.1074	0.5231	0.2053
ENSBTAG00000000019	ENSG00000111897	0.0254	0.2952	0.0862
ENSBTAG00000021813	ENSG00000242110	0.1332	0.695	0.1916
ENSBTAG00000012908	ENSG00000155304	0.0328	0.3706	0.0884
ENSBTAG00000038512	ENSG00000188992	0.1607	0.7262	0.2212
ENSBTAG00000025257	ENSG00000275302	0.0752	0.361	0.2082
ENSBTAG00000025250	ENSG00000275385	0.3033	0.3875	0.7826
ENSBTAG00000000639	ENSG00000198931	0.0865	0.5156	0.1678
ENSBTAG00000002041	ENSG00000122122	0.0357	0.3857	0.0925
ENSBTAG00000004568	ENSG00000141012	0.3557	0.7619	0.4669
ENSBTAG00000010462	ENSG00000185008	0.0489	0.2112	0.2315
ENSBTAG00000004334	ENSG00000162736	0.083	0.4896	0.1695
ENSBTAG00000010738	ENSG00000276409	0.213	0.4759	0.4476
ENSBTAG00000012170	ENSG00000122042	0.0381	0.4976	0.0766
ENSBTAG00000018235	ENSG00000164175	0.0875	0.4129	0.2119
ENSBTAG00000001074	ENSG00000112167	0.125	0.7969	0.1568
ENSBTAG00000001835	ENSG00000152661	0.0103	0.378	0.0272
ENSBTAG00000007193	ENSG00000275152	0.1275	0.2824	0.4515
ENSBTAG00000009575	ENSG00000146350	0.0432	0.3768	0.1146
ENSBTAG00000011112	ENSG00000164626	0.0557	0.4581	0.1215
ENSBTAG00000018577	ENSG00000139514	0.0432	0.6063	0.0713
ENSBTAG00000019229	ENSG00000164124	0.068	0.4304	0.158
ENSBTAG00000015398	ENSG00000104067	0.113	0.883	0.128
ENSBTAG00000013671	ENSG00000253797	0.1201	0.3978	0.3018
ENSBTAG00000007191	ENSG00000271503	0.0876	0.4283	0.2046
ENSBTAG00000017069	ENSG00000164125	0.1713	0.7206	0.2377
ENSBTAG00000010855	ENSG00000170209	0.2158	0.6392	0.3376
ENSBTAG00000005947	ENSG00000122861	0.1692	0.2753	0.6147
ENSBTAG00000004962	ENSG00000085185	0.0314	0.3754	0.0836
ENSBTAG00000005796	ENSG00000189186	0.1717	0.531	0.3233
ENSBTAG00000002850	ENSG00000270379	0.1541	0.5659	0.2724
ENSBTAG00000033998	ENSG00000196460	0.1153	0.4152	0.2777
ENSBTAG00000010860	ENSG00000149295	0.0159	0.2729	0.0584
ENSBTAG00000007140	ENSG00000170364	0.1715	0.3048	0.5627
ENSBTAG00000021764	ENSG00000109738	0.0245	0.621	0.0395
ENSBTAG00000012558	ENSG00000151388	0.0802	0.4343	0.1845
ENSBTAG00000010328	ENSG00000124780	0.1373	0.3771	0.3641
ENSBTAG00000006916	ENSG00000270647	0.0385	0.2252	0.1712
ENSBTAG00000013023	ENSG00000071054	0.0456	0.7834	0.0583
ENSBTAG00000010352	ENSG00000095981	0.1921	0.4536	0.4235
ENSBTAG00000011072	ENSG00000156110	0.0285	0.2763	0.1033
ENSBTAG00000014261	ENSG00000113407	0.0357	0.4594	0.0777
ENSBTAG00000019184	ENSG00000167515	0.0539	0.5922	0.091
ENSBTAG00000007665	ENSG00000113389	0.0302	0.4076	0.0741
ENSBTAG00000020223	ENSG00000143318	0.0221	0.4618	0.0479
ENSBTAG00000023752	ENSG00000205022	0.1379	0.3997	0.345
ENSBTAG00000019061	ENSG00000102034	0.0586	0.3712	0.158
ENSBTAG00000002920	ENSG00000156650	0.0204	0.2705	0.0754
ENSBTAG00000008686	ENSG00000139508	0.1154	0.5102	0.2261
ENSBTAG00000006838	ENSG00000156709	0.0395	0.1865	0.2121
ENSBTAG00000011063	ENSG00000256043	0.1076	0.6102	0.1763
ENSBTAG00000014024	ENSG00000132963	0.0124	0.3643	0.034
ENSBTAG00000016915	ENSG00000102755	0.1566	0.6098	0.2569
ENSBTAG00000010927	ENSG00000129993	0.0298	0.1844	0.1614
ENSBTAG00000024381	ENSG00000111885	0.0574	0.2738	0.2097
ENSBTAG00000044109	ENSG00000256394	0.1001	0.5519	0.1814
ENSBTAG00000019885	ENSG00000056277	0.2014	0.4112	0.4898
ENSBTAG00000009982	ENSG00000162729	0.0432	0.4188	0.1032
ENSBTAG00000020066	ENSG00000086827	0.0451	0.4263	0.1057
ENSBTAG00000007241	ENSG00000162723	0.1939	0.4032	0.481
ENSBTAG00000002323	ENSG00000048028	0.0329	0.4258	0.0772
ENSBTAG00000007651	ENSG00000185418	0.0973	0.6899	0.141
ENSBTAG00000005653	ENSG00000005471	0.0625	0.369	0.1694
ENSBTAG00000001481	ENSG00000085552	0.0554	0.3222	0.1719
ENSBTAG00000036262	ENSG00000114480	0.0658	0.4315	0.1525
ENSBTAG00000015467	ENSG00000111879	0.0192	0.1943	0.0986
ENSBTAG00000007872	ENSG00000164985	0.114	0.364	0.313
ENSBTAG00000031330	ENSG00000149305	0.1375	0.4192	0.3281
ENSBTAG00000014576	ENSG00000164116	0.1314	0.9811	0.134
ENSBTAG00000002924	ENSG00000188716	0.076	0.3675	0.2067
ENSBTAG00000045621	ENSG00000270806	0.3586	0.8172	0.4388
ENSBTAG00000018519	ENSG00000270765	0.1539	0.4033	0.3815
ENSBTAG00000004592	ENSG00000164975	0.0566	0.3813	0.1483
ENSBTAG00000018572	ENSG00000122025	0.0545	0.4764	0.1145
ENSBTAG00000010791	ENSG00000166736	0.0657	0.4326	0.1518
ENSBTAG00000009023	ENSG00000139324	0.0299	0.2111	0.1418
ENSBTAG00000015968	ENSG00000176715	0.1487	0.5395	0.2757
ENSBTAG00000011530	ENSG00000129910	0.1304	0.5629	0.2317
ENSBTAG00000018487	ENSG00000213085	0.0952	0.5319	0.179
ENSBTAG00000008219	ENSG00000076053	0.2059	0.5808	0.3546
ENSBTAG00000010670	ENSG00000243284	0.0763	0.2753	0.2771
ENSBTAG00000005945	ENSG00000137634	0.125	0.4277	0.2923
ENSBTAG00000008619	ENSG00000156671	0.0155	0.1981	0.0783
ENSBTAG00000019723	ENSG00000108733	0.0321	0.289	0.111
ENSBTAG00000031362	ENSG00000204361	0.1448	0.4838	0.2993
ENSBTAG00000039206	ENSG00000236320	0.1296	0.4971	0.2607
ENSBTAG00000040072	ENSG00000196387	0.1347	0.4443	0.3031
ENSBTAG00000038806	ENSG00000214029	0.1798	0.4122	0.4362
ENSBTAG00000039242	ENSG00000256223	0.1247	0.1938	0.6435
ENSBTAG00000040336	ENSG00000256825	0.162	0.379	0.4275
ENSBTAG00000019437	ENSG00000172716	0.1848	0.4485	0.4121
ENSBTAG00000012278	ENSG00000150712	0.047	0.3937	0.1195
ENSBTAG00000006753	ENSG00000170948	0.23	0.6131	0.3752
ENSBTAG00000002059	ENSG00000111877	0.024	0.4682	0.0513
ENSBTAG00000026156	ENSG00000206538	0.0758	0.3623	0.2091
ENSBTAG00000007939	ENSG00000083937	0.0451	0.3627	0.1244
ENSBTAG00000014506	ENSG00000165655	0.0153	0.2662	0.0577
ENSBTAG00000012041	ENSG00000197912	0.1398	0.8123	0.1721
ENSBTAG00000009128	ENSG00000064835	0.0151	0.403	0.0374
ENSBTAG00000026626	ENSG00000227059	0.1982	0.5849	0.3388
ENSBTAG00000010449	ENSG00000124615	0.0974	0.357	0.2728
ENSBTAG00000013819	ENSG00000183463	0.1116	0.2874	0.3884
ENSBTAG00000001819	ENSG00000165556	0.0159	0.3704	0.043
ENSBTAG00000012044	ENSG00000167526	0.016	0.4538	0.0353
ENSBTAG00000010690	ENSG00000139515	0.0401	0.3847	0.1041
ENSBTAG00000013951	ENSG00000072609	0.2324	0.9184	0.253
ENSBTAG00000017786	ENSG00000181036	0.2759	0.4811	0.5735
ENSBTAG00000002898	ENSG00000141161	0.03	0.4111	0.073
ENSBTAG00000009552	ENSG00000070961	0.1017	0.6169	0.1649
ENSBTAG00000016855	ENSG00000137656	0.0835	0.4205	0.1985
ENSBTAG00000004776	ENSG00000158716	0.0186	0.3206	0.0579
ENSBTAG00000015614	ENSG00000139517	0.0543	0.9041	0.0601
ENSBTAG00000002650	ENSG00000109917	0.1323	0.6935	0.1907
ENSBTAG00000007990	ENSG00000083782	0.0283	0.3549	0.0797
ENSBTAG00000019616	ENSG00000132703	0.1554	0.4584	0.339
ENSBTAG00000014771	ENSG00000134597	0.0305	0.4703	0.0648
ENSBTAG00000017971	ENSG00000156564	0.0261	0.3707	0.0704
ENSBTAG00000014340	ENSG00000139330	0.0407	0.4636	0.0878
ENSBTAG00000002919	ENSG00000124602	0.0647	0.4458	0.1452
ENSBTAG00000005273	ENSG00000115594	0.2285	0.7118	0.321
ENSBTAG00000021535	ENSG00000005469	0.0928	0.4043	0.2294
ENSBTAG00000012887	ENSG00000179639	0.2725	0.4798	0.5679
ENSBTAG00000019764	ENSG00000110243	0.1185	0.3399	0.3486
ENSBTAG00000012600	ENSG00000122034	0.0978	0.3982	0.2456
ENSBTAG00000010197	ENSG00000112212	0.3836	0.7554	0.5078
ENSBTAG00000012778	ENSG00000162909	0.0243	0.4881	0.0498
ENSBTAG00000003220	ENSG00000213088	0.2662	0.694	0.3836
ENSBTAG00000005244	ENSG00000122035	0.0673	0.5761	0.1168
ENSBTAG00000005974	ENSG00000124701	0.0457	0.6404	0.0714
ENSBTAG00000020140	ENSG00000147869	0.1485	0.4972	0.2988
ENSBTAG00000003217	ENSG00000162706	0.0186	0.3903	0.0477
ENSBTAG00000006197	ENSG00000175893	0.0114	0.1662	0.0684
ENSBTAG00000032848	ENSG00000113384	0.0812	0.2211	0.3674
ENSBTAG00000019770	ENSG00000110244	0.1341	0.3428	0.3913
ENSBTAG00000023675	ENSG00000175105	0.0392	0.2312	0.1694
ENSBTAG00000005975	ENSG00000124596	0.1327	0.7648	0.1735
ENSBTAG00000012398	ENSG00000110245	0.2218	0.3646	0.6084
ENSBTAG00000027442	ENSG00000147862	0.0257	0.1569	0.1636
ENSBTAG00000002258	ENSG00000118137	0.1295	0.3085	0.4197
ENSBTAG00000011511	ENSG00000163565	0.276	0.4448	0.6204
ENSBTAG00000033594	ENSG00000214215	0.3851	0.6862	0.5613
ENSBTAG00000038283	ENSG00000135185	0.0815	0.7913	0.1029
ENSBTAG00000000818	ENSG00000187510	0.0494	0.4241	0.1166
ENSBTAG00000012931	ENSG00000198523	0.0169	0.1878	0.0899
ENSBTAG00000007970	ENSG00000179021	0.0715	0.3483	0.2054
ENSBTAG00000033657	ENSG00000196376	0.0556	0.5074	0.1095
ENSBTAG00000020878	ENSG00000135164	0.0723	0.3846	0.1881
ENSBTAG00000006811	ENSG00000044524	0.0241	0.3214	0.0751
ENSBTAG00000003957	ENSG00000126856	0.2698	0.8987	0.3002
ENSBTAG00000014619	ENSG00000132970	0.0887	0.838	0.1059
ENSBTAG00000000421	ENSG00000102189	0.0653	0.4002	0.163
ENSBTAG00000047130	ENSG00000170364	0.1104	0.3058	0.3612
ENSBTAG00000015497	ENSG00000153989	0.2447	0.4576	0.5348
ENSBTAG00000017569	ENSG00000082213	0.0578	0.3559	0.1625
ENSBTAG00000005704	ENSG00000115598	0.1852	0.707	0.2619
ENSBTAG00000021189	ENSG00000147256	0.0594	0.3233	0.1837
ENSBTAG00000023652	ENSG00000184500	0.097	0.2843	0.3411
ENSBTAG00000018571	ENSG00000115602	0.2264	0.9795	0.2312
ENSBTAG00000017551	ENSG00000113360	0.1256	1.1636	0.1079
ENSBTAG00000046476	ENSG00000147255	0.0778	0.3024	0.2572
ENSBTAG00000007447	ENSG00000173598	0.0197	0.503	0.0392
ENSBTAG00000043961	ENSG00000107186	0.0694	0.339	0.2047
ENSBTAG00000016046	ENSG00000047932	0.0187	0.3384	0.0552
ENSBTAG00000021767	ENSG00000177889	0.1405	0.2773	0.5066
ENSBTAG00000033531	ENSG00000100380	0.0774	0.2574	0.3007
ENSBTAG00000033339	ENSG00000176915	0.1959	0.7274	0.2693
ENSBTAG00000002708	ENSG00000198015	0.0664	0.2745	0.2421
ENSBTAG00000005318	ENSG00000127870	0.1485	1.1939	0.1244
ENSBTAG00000012007	ENSG00000120833	0.3629	0.6845	0.5302
ENSBTAG00000010431	ENSG00000153714	0.0491	0.3795	0.1294
ENSBTAG00000006485	ENSG00000161911	0.1982	0.5516	0.3593
ENSBTAG00000025428	ENSG00000132932	0.2187	1.0593	0.2065
ENSBTAG00000033326	ENSG00000015413	0.1174	0.4577	0.2564
ENSBTAG00000011245	ENSG00000136040	0.0249	0.3804	0.0653
ENSBTAG00000001034	ENSG00000115604	0.1398	0.4223	0.3311
ENSBTAG00000047338	ENSG00000164465	0.1149	0.5247	0.219
ENSBTAG00000019094	ENSG00000073536	0.0198	0.5126	0.0386
ENSBTAG00000005627	ENSG00000168092	0.1406	0.584	0.2408
ENSBTAG00000007275	ENSG00000095970	0.1815	0.4969	0.3652
ENSBTAG00000015707	ENSG00000112195	0.2309	0.565	0.4087
ENSBTAG00000033334	ENSG00000158792	0.0536	0.5071	0.1058
ENSBTAG00000003052	ENSG00000160613	0.1237	0.5672	0.2181
ENSBTAG00000005162	ENSG00000178750	0.0515	0.2781	0.1852
ENSBTAG00000017593	ENSG00000124731	0.3561	0.5429	0.6559
ENSBTAG00000019092	ENSG00000073598	0.1278	0.4448	0.2874
ENSBTAG00000033748	ENSG00000115607	0.1921	0.4098	0.4687
ENSBTAG00000015728	ENSG00000178694	0.0398	0.2952	0.135
ENSBTAG00000014211	ENSG00000137166	0.0189	0.3541	0.0533
ENSBTAG00000019082	ENSG00000185379	0.1381	0.514	0.2686
ENSBTAG00000018989	ENSG00000198822	0.0808	0.5954	0.1357
ENSBTAG00000007647	ENSG00000171054	0.09	0.4402	0.2044
ENSBTAG00000013645	ENSG00000092871	0.0653	0.5003	0.1304
ENSBTAG00000007513	ENSG00000247077	0.0359	0.5183	0.0693
ENSBTAG00000024394	ENSG00000153993	0.0468	0.2403	0.1949
ENSBTAG00000019358	ENSG00000167257	0.0272	0.2458	0.1105
ENSBTAG00000007344	ENSG00000165694	0.0893	0.3265	0.2734
ENSBTAG00000047600	ENSG00000047936	0.081	0.3728	0.2172
ENSBTAG00000007510	ENSG00000176894	0.1279	0.5605	0.2282
ENSBTAG00000022942	ENSG00000170364	0.1401	0.3631	0.3858
ENSBTAG00000024075	ENSG00000180251	0.0943	0.5745	0.1642
ENSBTAG00000012705	ENSG00000143753	0.0512	0.5462	0.0937
ENSBTAG00000039653	ENSG00000186400	0.1046	0.4806	0.2177
ENSBTAG00000047541	ENSG00000186400	0.1163	0.4988	0.2332
ENSBTAG00000017778	ENSG00000198965	0.0542	0.6401	0.0847
ENSBTAG00000014375	ENSG00000057704	0.0321	0.7837	0.0409
ENSBTAG00000039366	ENSG00000158477	0.267	0.5301	0.5037
ENSBTAG00000014088	ENSG00000076770	0.2559	0.5289	0.4839
ENSBTAG00000020338	ENSG00000132141	0.0414	0.2877	0.144
ENSBTAG00000019343	ENSG00000112559	0.0961	0.1973	0.4871
ENSBTAG00000009421	ENSG00000158488	0.1632	0.6702	0.2434
ENSBTAG00000014030	ENSG00000180263	0.0761	0.3278	0.2322
ENSBTAG00000019471	ENSG00000143771	0.0155	0.2743	0.0566
ENSBTAG00000038502	ENSG00000158485	0.1433	0.5419	0.2645
ENSBTAG00000020644	ENSG00000076716	0.0293	0.5296	0.0553
ENSBTAG00000000963	ENSG00000158485	0.1653	0.4191	0.3943
ENSBTAG00000022893	ENSG00000158485	0.1376	0.5604	0.2455
ENSBTAG00000012384	ENSG00000112561	0.0256	0.4321	0.0593
ENSBTAG00000019365	ENSG00000186318	0.0165	0.2251	0.0735
ENSBTAG00000038426	ENSG00000158485	0.1476	0.5341	0.2765
ENSBTAG00000038366	ENSG00000158485	0.2071	0.7519	0.2754
ENSBTAG00000039189	ENSG00000158485	0.1742	0.5637	0.309
ENSBTAG00000008832	ENSG00000108702	0.3388	0.678	0.4997
ENSBTAG00000047166	ENSG00000183476	0.1756	0.5122	0.3428
ENSBTAG00000026180	ENSG00000158485	0.164	0.7421	0.221
ENSBTAG00000015546	ENSG00000170854	0.0754	0.6463	0.1166
ENSBTAG00000010981	ENSG00000136425	0.0505	0.4818	0.1049
ENSBTAG00000038263	ENSG00000158477	0.2327	0.586	0.397
ENSBTAG00000014113	ENSG00000108700	0.1701	0.3925	0.4335
ENSBTAG00000018214	ENSG00000180730	0.0381	0.4619	0.0824
ENSBTAG00000004129	ENSG00000172156	0.2078	0.3869	0.537
ENSBTAG00000001416	ENSG00000183185	0.0755	0.3624	0.2083
ENSBTAG00000001714	ENSG00000135953	0.2017	0.5574	0.3618
ENSBTAG00000020406	ENSG00000147257	0.0126	0.2861	0.0441
ENSBTAG00000003818	ENSG00000096088	0.086	0.3711	0.2318
ENSBTAG00000006231	ENSG00000103740	0.0626	0.3966	0.1579
ENSBTAG00000016711	ENSG00000108179	0.05	0.3815	0.131
ENSBTAG00000025200	ENSG00000108684	0.214	0.448	0.4778
ENSBTAG00000047988	ENSG00000158473	0.2396	0.4373	0.548
ENSBTAG00000047371	ENSG00000206536	0.1252	0.4562	0.2744
ENSBTAG00000008453	ENSG00000143815	0.071	0.4461	0.1591
ENSBTAG00000006150	ENSG00000135972	0.2443	0.6205	0.3937
ENSBTAG00000036349	ENSG00000203952	0.1672	0.2808	0.5956
ENSBTAG00000024960	ENSG00000158473	0.2602	0.564	0.4613
ENSBTAG00000015196	ENSG00000156531	0.0708	0.2978	0.2376
ENSBTAG00000020996	ENSG00000080822	0.0865	0.4107	0.2107
ENSBTAG00000000344	ENSG00000141316	0.0843	0.6573	0.1282
ENSBTAG00000012992	ENSG00000113361	0.0106	0.3267	0.0323
ENSBTAG00000009861	ENSG00000137218	0.012	0.2478	0.0483
ENSBTAG00000014044	ENSG00000028203	0.1871	0.7211	0.2595
ENSBTAG00000046282	ENSG00000170162	0.0442	0.3635	0.1217
ENSBTAG00000047776	ENSG00000158473	0.2279	0.4202	0.5423
ENSBTAG00000014685	ENSG00000165704	0.022	0.2684	0.0819
ENSBTAG00000000264	ENSG00000185002	0.0386	0.3943	0.0978
ENSBTAG00000038916	ENSG00000278224	0.1562	0.4052	0.3855
ENSBTAG00000015225	ENSG00000139496	0.1872	0.751	0.2493
ENSBTAG00000008977	ENSG00000214736	0.0443	0.5589	0.0793
ENSBTAG00000021731	ENSG00000135966	0.0724	0.7409	0.0977
ENSBTAG00000008981	ENSG00000164663	0.0463	0.4013	0.1154
ENSBTAG00000048105	ENSG00000170364	0.2514	0.4823	0.5212
ENSBTAG00000001886	ENSG00000156504	0.1276	0.5786	0.2206
ENSBTAG00000000140	ENSG00000143819	0.079	0.3523	0.2243
ENSBTAG00000003116	ENSG00000139505	0.0321	0.7631	0.042
ENSBTAG00000045813	ENSG00000189167	0.1608	0.4339	0.3705
ENSBTAG00000012332	ENSG00000135974	0.0603	0.4894	0.1233
ENSBTAG00000010101	ENSG00000112578	0.1615	0.6431	0.2512
ENSBTAG00000004124	ENSG00000080819	0.1559	0.3484	0.4474
ENSBTAG00000019545	ENSG00000273167	0.1862	0.9606	0.1938
ENSBTAG00000001086	ENSG00000115641	0.0544	0.6586	0.0826
ENSBTAG00000014920	ENSG00000170381	0.0315	0.4087	0.0771
ENSBTAG00000039993	ENSG00000158473	0.2322	0.4094	0.5671
ENSBTAG00000033460	ENSG00000183807	0.1374	0.525	0.2617
ENSBTAG00000001365	ENSG00000240654	0.0932	0.7664	0.1216
ENSBTAG00000015575	ENSG00000115353	0.0307	0.452	0.068
ENSBTAG00000019546	ENSG00000169551	0.2991	0.5783	0.5171
ENSBTAG00000026673	ENSG00000196911	0.0105	0.3229	0.0326
ENSBTAG00000002855	ENSG00000243709	0.097	0.2231	0.435
ENSBTAG00000005799	ENSG00000183853	0.0138	0.3916	0.0353
ENSBTAG00000048230	ENSG00000188112	0.1987	0.4705	0.4224
ENSBTAG00000020939	ENSG00000189129	0.2441	0.6082	0.4013
ENSBTAG00000007496	ENSG00000187848	0.0857	0.3862	0.2219
ENSBTAG00000017189	ENSG00000115350	0.0401	0.4079	0.0984
ENSBTAG00000012823	ENSG00000048545	0.0167	0.3455	0.0484
ENSBTAG00000005835	ENSG00000255835	0.1063	0.5659	0.1878
ENSBTAG00000019946	ENSG00000136014	0.0471	0.3473	0.1357
ENSBTAG00000013108	ENSG00000159399	0.0343	0.4565	0.0751
ENSBTAG00000023670	ENSG00000091527	0.0662	0.3556	0.1862
ENSBTAG00000037896	ENSG00000243709	0.104	0.2424	0.4291
ENSBTAG00000020994	ENSG00000108666	0.2092	0.8561	0.2444
ENSBTAG00000010907	ENSG00000135447	0.1048	0.1684	0.6221
ENSBTAG00000012439	ENSG00000112599	0.0838	0.5138	0.1631
ENSBTAG00000012787	ENSG00000143751	0.1107	0.4257	0.2601
ENSBTAG00000013128	ENSG00000182827	0.0164	0.2217	0.074
ENSBTAG00000002139	ENSG00000185155	0.1118	0.2843	0.3934
ENSBTAG00000033267	ENSG00000183814	0.0168	0.2647	0.0636
ENSBTAG00000015301	ENSG00000048544	0.0713	0.2878	0.2479
ENSBTAG00000015321	ENSG00000124496	0.0409	0.3468	0.1181
ENSBTAG00000017350	ENSG00000186472	0.0198	0.2111	0.0937
ENSBTAG00000018090	ENSG00000173275	0.0391	0.307	0.1272
ENSBTAG00000004337	ENSG00000123360	0.0389	0.4	0.0973
ENSBTAG00000046421	ENSG00000133661	0.1501	0.4287	0.3501
ENSBTAG00000020126	ENSG00000145555	0.0416	0.5316	0.0783
ENSBTAG00000005644	ENSG00000182870	0.7498	0.8947	0.838
ENSBTAG00000011890	ENSG00000111834	0.1012	0.3228	0.3134
ENSBTAG00000019686	ENSG00000123338	0.0431	0.3083	0.14
ENSBTAG00000008993	ENSG00000165359	0.0322	0.193	0.1669
ENSBTAG00000018085	ENSG00000170627	0.0527	0.3575	0.1475
ENSBTAG00000001786	ENSG00000188266	0.0678	0.2603	0.2603
ENSBTAG00000022514	ENSG00000073754	0.2033	0.5339	0.3807
ENSBTAG00000003334	ENSG00000184060	0.0646	0.4676	0.1381
ENSBTAG00000013657	ENSG00000169684	0.0946	0.3859	0.2452
ENSBTAG00000005967	ENSG00000024048	0.0359	0.3026	0.1185
ENSBTAG00000015604	ENSG00000161642	0.0338	0.2524	0.1338
ENSBTAG00000005891	ENSG00000163534	0.245	0.4325	0.5665
ENSBTAG00000018300	ENSG00000127863	0.1385	0.638	0.2171
ENSBTAG00000013664	ENSG00000168386	0.0199	0.3551	0.0561
ENSBTAG00000005971	ENSG00000112619	0.042	0.3898	0.1077
ENSBTAG00000013667	ENSG00000235156	0.1924	0.5059	0.3803
ENSBTAG00000005963	ENSG00000151224	0.026	0.5832	0.0446
ENSBTAG00000018383	ENSG00000176208	0.1104	0.3594	0.3072
ENSBTAG00000014814	ENSG00000112624	0.0356	0.3291	0.1082
ENSBTAG00000001865	ENSG00000102683	0.0907	0.7405	0.1224
ENSBTAG00000009828	ENSG00000137731	0.1171	0.2674	0.438
ENSBTAG00000032858	ENSG00000170788	0.107	0.5184	0.2065
ENSBTAG00000014354	ENSG00000255245	0.3058	0.7584	0.4032
ENSBTAG00000024560	ENSG00000203685	0.0129	0.2153	0.0599
ENSBTAG00000006989	ENSG00000135622	0.0644	0.409	0.1575
ENSBTAG00000009689	ENSG00000111832	0.0142	0.2498	0.0567
ENSBTAG00000047290	ENSG00000268940	0.3619	0.7278	0.4972
ENSBTAG00000032862	ENSG00000133665	0.1841	0.3197	0.5758
ENSBTAG00000033535	ENSG00000164451	0.1085	0.3812	0.2846
ENSBTAG00000008342	ENSG00000137747	0.2162	0.6283	0.3441
ENSBTAG00000033554	ENSG00000173626	0.0294	0.2828	0.1041
ENSBTAG00000019339	ENSG00000143772	0.0948	0.4373	0.2168
ENSBTAG00000003315	ENSG00000173141	0.142	0.4908	0.2894
ENSBTAG00000015592	ENSG00000139572	0.052	0.3827	0.1358
ENSBTAG00000021416	ENSG00000122378	0.0665	0.3559	0.1868
ENSBTAG00000003130	ENSG00000080644	0.0192	0.39	0.0492
ENSBTAG00000045879	ENSG00000178033	0.0638	0.4627	0.1378
ENSBTAG00000006549	ENSG00000188820	0.1335	0.5081	0.2627
ENSBTAG00000009523	ENSG00000198689	0.0101	0.2996	0.0338
ENSBTAG00000001562	ENSG00000123405	0.0436	0.3662	0.1191
ENSBTAG00000005205	ENSG00000111817	0.0215	0.417	0.0516
ENSBTAG00000003910	ENSG00000178217	0.0673	0.3886	0.1732
ENSBTAG00000001553	ENSG00000139675	0.0136	0.2779	0.049
ENSBTAG00000018513	ENSG00000022267	0.0197	0.2478	0.0794
ENSBTAG00000003076	ENSG00000178425	0.0806	0.4675	0.1723
ENSBTAG00000014406	ENSG00000150457	0.1691	1.0636	0.159
ENSBTAG00000021974	ENSG00000123415	0.0895	0.3753	0.2385
ENSBTAG00000016441	ENSG00000173545	0.082	0.5165	0.1588
ENSBTAG00000003078	ENSG00000123500	0.1022	0.2479	0.4125
ENSBTAG00000005215	ENSG00000110324	0.1815	0.5377	0.3376
ENSBTAG00000037576	ENSG00000183654	0.0695	0.4196	0.1657
ENSBTAG00000020318	ENSG00000003249	0.1419	0.6398	0.2217
ENSBTAG00000009587	ENSG00000185737	0.0314	0.175	0.1792
ENSBTAG00000020018	ENSG00000111816	0.056	0.4426	0.1264
ENSBTAG00000032829	ENSG00000165678	0.0338	0.3599	0.094
ENSBTAG00000002833	ENSG00000167196	0.0535	0.2911	0.1838
ENSBTAG00000012489	ENSG00000169758	0.0453	0.2496	0.1814
ENSBTAG00000008649	ENSG00000117036	0.0207	0.2505	0.0827
ENSBTAG00000013949	ENSG00000153207	0.1017	0.3141	0.3239
ENSBTAG00000017664	ENSG00000019991	0.0145	0.3666	0.0395
ENSBTAG00000000861	ENSG00000253831	0.1323	0.3871	0.3419
ENSBTAG00000023987	ENSG00000204033	0.1218	0.4497	0.271
ENSBTAG00000003186	ENSG00000154124	0.2201	0.3824	0.5756
ENSBTAG00000012361	ENSG00000132694	0.0606	0.4338	0.1396
ENSBTAG00000003442	ENSG00000148602	0.1122	0.4935	0.2273
ENSBTAG00000021518	ENSG00000137648	0.1381	0.3547	0.3893
ENSBTAG00000003804	ENSG00000143653	0.0604	0.3238	0.1866
ENSBTAG00000006879	ENSG00000123388	0.1412	0.4267	0.331
ENSBTAG00000015681	ENSG00000148604	0.079	0.4363	0.181
ENSBTAG00000000923	ENSG00000123364	0.0117	0.2695	0.0434
ENSBTAG00000023726	ENSG00000170364	0.1143	0.2709	0.4219
ENSBTAG00000017611	ENSG00000107771	0.0726	0.2673	0.2714
ENSBTAG00000005735	ENSG00000135390	0.0638	0.3296	0.1936
ENSBTAG00000033529	ENSG00000149575	0.0257	0.2934	0.0876
ENSBTAG00000005616	ENSG00000102239	0.0729	0.3278	0.2224
ENSBTAG00000014220	ENSG00000135218	0.0994	0.3771	0.2635
ENSBTAG00000000511	ENSG00000162852	0.1237	0.3845	0.3218
ENSBTAG00000004833	ENSG00000114021	0.1138	0.3765	0.3021
ENSBTAG00000005863	ENSG00000170653	0.0905	0.4067	0.2225
ENSBTAG00000018578	ENSG00000115318	0.027	0.2778	0.0974
ENSBTAG00000001880	ENSG00000102243	0.281	0.5929	0.474
ENSBTAG00000002082	ENSG00000277443	0.0336	0.2664	0.126
ENSBTAG00000002401	ENSG00000139574	0.1553	0.3643	0.4262
ENSBTAG00000014302	ENSG00000154174	0.0165	0.2377	0.0693
ENSBTAG00000017843	ENSG00000102245	0.0606	0.3636	0.1666
ENSBTAG00000000435	ENSG00000139546	0.0991	0.3535	0.2802
ENSBTAG00000008817	ENSG00000112769	0.1393	1.0354	0.1345
ENSBTAG00000001233	ENSG00000160588	0.1841	0.6657	0.2765
ENSBTAG00000018347	ENSG00000137033	0.2404	0.5283	0.455
ENSBTAG00000000072	ENSG00000162851	0.3132	0.4599	0.6811
ENSBTAG00000015612	ENSG00000108651	0.2944	1.227	0.2399
ENSBTAG00000033510	ENSG00000149573	0.0476	0.3346	0.1423
ENSBTAG00000034442	ENSG00000206535	0.103	0.2089	0.4929
ENSBTAG00000015607	ENSG00000099219	0.0453	0.3481	0.13
ENSBTAG00000020758	ENSG00000139625	0.0117	0.3268	0.0358
ENSBTAG00000001885	ENSG00000172301	0.1447	0.4852	0.2983
ENSBTAG00000017866	ENSG00000135218	0.058	0.305	0.19
ENSBTAG00000012715	ENSG00000162849	0.0549	0.4271	0.1285
ENSBTAG00000013321	ENSG00000181458	0.2085	0.457	0.4563
ENSBTAG00000006452	ENSG00000167286	0.11	0.3669	0.2999
ENSBTAG00000014370	ENSG00000171208	0.0242	0.3502	0.0691
ENSBTAG00000013806	ENSG00000163576	0.1287	0.568	0.2266
ENSBTAG00000008641	ENSG00000214415	0.0721	0.4698	0.1535
ENSBTAG00000006453	ENSG00000160654	0.1473	0.505	0.2917
ENSBTAG00000017850	ENSG00000129675	0.0204	0.315	0.0647
ENSBTAG00000017097	ENSG00000171611	0.2532	0.5463	0.4634
ENSBTAG00000007606	ENSG00000153187	0.0152	0.2563	0.0594
ENSBTAG00000008296	ENSG00000150456	0.155	1.0966	0.1414
ENSBTAG00000019725	ENSG00000110344	0.0136	0.2938	0.0464
ENSBTAG00000015900	ENSG00000137161	0.0935	0.5407	0.1728
ENSBTAG00000005102	ENSG00000006576	0.0394	0.2498	0.1579
ENSBTAG00000025402	ENSG00000172458	0.1043	0.325	0.3208
ENSBTAG00000016602	ENSG00000179528	0.6181	1.1374	0.5434
ENSBTAG00000012213	ENSG00000062650	0.0212	0.2753	0.0771
ENSBTAG00000004806	ENSG00000102893	0.0544	0.318	0.1712
ENSBTAG00000007332	ENSG00000249222	0.0725	0.4017	0.1804
ENSBTAG00000005530	ENSG00000124713	0.0351	0.3437	0.1021
ENSBTAG00000004061	ENSG00000183977	0.2394	0.8336	0.2872
ENSBTAG00000001478	ENSG00000121644	0.0473	0.3716	0.1273
ENSBTAG00000001844	ENSG00000115275	0.0516	0.3515	0.1467
ENSBTAG00000000746	ENSG00000114166	0.0684	0.7539	0.0908
ENSBTAG00000021413	ENSG00000156925	0.0114	0.2069	0.055
ENSBTAG00000018323	ENSG00000046774	0.3853	0.6815	0.5654
ENSBTAG00000001840	ENSG00000274049	0.0313	0.5144	0.0608
ENSBTAG00000011726	ENSG00000165475	0.1364	0.9579	0.1424
ENSBTAG00000020194	ENSG00000129682	0.1091	0.377	0.2893
ENSBTAG00000026916	ENSG00000205352	0.1027	0.3992	0.2573
ENSBTAG00000038662	ENSG00000121742	0.0391	1.4065	0.0278
ENSBTAG00000020022	ENSG00000123496	0.1569	0.4291	0.3657
ENSBTAG00000017425	ENSG00000165474	0.0273	0.8249	0.0331
ENSBTAG00000018524	ENSG00000135409	0.0908	0.3589	0.2529
ENSBTAG00000012348	ENSG00000160838	0.0734	0.375	0.1958
ENSBTAG00000003825	ENSG00000127947	0.0537	0.2386	0.2253
ENSBTAG00000040226	ENSG00000159239	0.1932	0.5746	0.3363
ENSBTAG00000005532	ENSG00000124587	0.0722	0.3425	0.2108
ENSBTAG00000012990	ENSG00000177192	0.1258	0.7332	0.1716
ENSBTAG00000003021	ENSG00000185591	0.015	0.1982	0.0755
ENSBTAG00000033292	ENSG00000170374	0.0143	0.429	0.0333
ENSBTAG00000020179	ENSG00000094914	0.112	0.5791	0.1933
ENSBTAG00000019221	ENSG00000160075	0.3063	0.9927	0.3085
ENSBTAG00000000567	ENSG00000160075	0.3506	0.9688	0.3619
ENSBTAG00000004887	ENSG00000204843	0.0187	0.3695	0.0506
ENSBTAG00000004003	ENSG00000101981	0.0806	0.3097	0.2603
ENSBTAG00000015780	ENSG00000117906	0.048	0.393	0.122
ENSBTAG00000033316	ENSG00000197646	0.1967	0.4053	0.4852
ENSBTAG00000008935	ENSG00000123349	0.0101	0.3906	0.0258
ENSBTAG00000032800	ENSG00000122375	0.0951	0.3799	0.2503
ENSBTAG00000004884	ENSG00000188687	0.04	0.3716	0.1076
ENSBTAG00000006651	ENSG00000120210	0.2042	0.5427	0.3763
ENSBTAG00000018707	ENSG00000122367	0.0504	0.2921	0.1724
ENSBTAG00000014899	ENSG00000172425	0.132	0.7578	0.1743
ENSBTAG00000012940	ENSG00000149582	0.0327	0.2508	0.1304
ENSBTAG00000008933	ENSG00000182544	0.0158	0.3704	0.0428
ENSBTAG00000033127	ENSG00000173728	0.1144	0.387	0.2957
ENSBTAG00000007592	ENSG00000172819	0.0295	0.1661	0.1776
ENSBTAG00000020441	ENSG00000140382	0.0265	0.3195	0.0828
ENSBTAG00000009354	ENSG00000265118	0.0679	0.2041	0.3326
ENSBTAG00000018993	ENSG00000139626	0.066	0.3404	0.1938
ENSBTAG00000009353	ENSG00000185862	0.167	0.3093	0.5399
ENSBTAG00000019506	ENSG00000182950	0.3393	0.8556	0.3966
ENSBTAG00000025213	ENSG00000126861	0.0251	0.1503	0.1673
ENSBTAG00000012219	ENSG00000173546	0.068	0.4155	0.1637
ENSBTAG00000000752	ENSG00000129810	0.1438	0.3962	0.3629
ENSBTAG00000012206	ENSG00000173548	0.0232	0.4016	0.0578
ENSBTAG00000003060	ENSG00000198400	0.054	0.3655	0.1476
ENSBTAG00000021293	ENSG00000169371	0.0438	0.2321	0.1889
ENSBTAG00000007829	ENSG00000139631	0.0464	0.3553	0.1305
ENSBTAG00000009985	ENSG00000169375	0.0665	0.5866	0.1133
ENSBTAG00000003934	ENSG00000121390	0.0166	0.4571	0.0362
ENSBTAG00000004538	ENSG00000164256	0.1182	0.4478	0.264
ENSBTAG00000033429	ENSG00000203778	0.0338	0.339	0.0998
ENSBTAG00000044191	ENSG00000140798	0.0721	0.3477	0.2073
ENSBTAG00000012462	ENSG00000197769	0.0742	0.3148	0.2356
ENSBTAG00000009396	ENSG00000174371	0.0312	0.303	0.103
ENSBTAG00000004459	ENSG00000181458	0.1545	0.5383	0.287
ENSBTAG00000004881	ENSG00000065911	0.2577	0.7424	0.3472
ENSBTAG00000012140	ENSG00000144820	0.1565	0.397	0.3942
ENSBTAG00000017205	ENSG00000112761	0.0793	0.3288	0.241
ENSBTAG00000015193	ENSG00000163170	0.2403	0.9607	0.2501
ENSBTAG00000005200	ENSG00000162843	0.086	0.3728	0.2307
ENSBTAG00000016363	ENSG00000114354	0.2173	0.5089	0.4269
ENSBTAG00000004007	ENSG00000101977	0.0836	0.4136	0.202
ENSBTAG00000005536	ENSG00000124733	0.0181	0.2683	0.0674
ENSBTAG00000012746	ENSG00000124702	0.0668	0.3951	0.1691
ENSBTAG00000009717	ENSG00000127951	0.045	0.4119	0.1093
ENSBTAG00000014879	ENSG00000222011	0.1348	0.2898	0.4653
ENSBTAG00000016202	ENSG00000118094	0.0934	0.5133	0.1819
ENSBTAG00000012037	ENSG00000114956	0.3461	0.8304	0.4168
ENSBTAG00000015441	ENSG00000163017	0.2316	0.6897	0.3359
ENSBTAG00000003054	ENSG00000027644	0.0328	0.3669	0.0893
ENSBTAG00000018667	ENSG00000120158	0.0216	0.4025	0.0536
ENSBTAG00000010760	ENSG00000009413	0.1115	0.3989	0.2796
ENSBTAG00000024470	ENSG00000027869	0.1287	0.406	0.317
ENSBTAG00000009600	ENSG00000124356	0.0402	0.3433	0.117
ENSBTAG00000017147	ENSG00000147853	0.0354	0.4175	0.0849
ENSBTAG00000039878	ENSG00000187833	0.1778	0.4162	0.4271
ENSBTAG00000017137	ENSG00000106993	0.0318	0.2242	0.142
ENSBTAG00000003510	ENSG00000173269	0.2509	1.1008	0.228
ENSBTAG00000005623	ENSG00000167780	0.1211	0.4342	0.279
ENSBTAG00000046320	ENSG00000160683	0.076	0.3803	0.1998
ENSBTAG00000002145	ENSG00000198598	0.0585	0.4201	0.1393
ENSBTAG00000033255	ENSG00000144048	0.208	0.5385	0.3863
ENSBTAG00000010858	ENSG00000121270	0.2258	0.6342	0.3561
ENSBTAG00000021467	ENSG00000167779	0.1722	0.3903	0.4413
ENSBTAG00000001520	ENSG00000143314	0.0877	0.283	0.31
ENSBTAG00000047969	ENSG00000144035	0.2479	0.4817	0.5146
ENSBTAG00000032774	ENSG00000148671	0.0664	0.3692	0.1798
ENSBTAG00000001519	ENSG00000143303	0.0299	0.2924	0.1024
ENSBTAG00000011172	ENSG00000116127	0.1637	0.3611	0.4532
ENSBTAG00000024379	ENSG00000128606	0.039	0.4161	0.0937
ENSBTAG00000017946	ENSG00000276430	0.0963	0.2834	0.3397
ENSBTAG00000009243	ENSG00000173214	0.0618	0.3401	0.1817
ENSBTAG00000012750	ENSG00000110375	0.078	0.3201	0.2437
ENSBTAG00000014161	ENSG00000170632	0.1066	0.4492	0.2374
ENSBTAG00000005716	ENSG00000143320	0.0107	0.2471	0.0431
ENSBTAG00000015662	ENSG00000081148	0.1099	0.2912	0.3772
ENSBTAG00000015794	ENSG00000132688	0.1595	0.4655	0.3425
ENSBTAG00000014606	ENSG00000176302	0.1039	0.3297	0.3151
ENSBTAG00000009239	ENSG00000112394	0.0359	0.3476	0.1033
ENSBTAG00000016584	ENSG00000197498	0.017	0.3159	0.0539
ENSBTAG00000006876	ENSG00000105819	0.0328	0.2935	0.1118
ENSBTAG00000015789	ENSG00000132692	0.1068	0.4683	0.228
ENSBTAG00000017932	ENSG00000186166	0.0751	0.4745	0.1582
ENSBTAG00000006846	ENSG00000170298	0.2513	1.1119	0.226
ENSBTAG00000010867	ENSG00000102910	0.0222	0.4652	0.0476
ENSBTAG00000017048	ENSG00000151849	0.0774	0.4277	0.181
ENSBTAG00000000439	ENSG00000061936	0.0704	0.6534	0.1078
ENSBTAG00000005410	ENSG00000182901	0.03	0.4001	0.0751
ENSBTAG00000019194	ENSG00000122376	0.1536	0.3781	0.4061
ENSBTAG00000008075	ENSG00000196655	0.0115	0.4696	0.0246
ENSBTAG00000016582	ENSG00000155115	0.0875	0.3237	0.2703
ENSBTAG00000013848	ENSG00000111452	0.1243	0.5702	0.2179
ENSBTAG00000009296	ENSG00000170615	0.0176	0.2992	0.059
ENSBTAG00000006894	ENSG00000007171	0.0715	0.3838	0.1862
ENSBTAG00000003658	ENSG00000189056	0.0131	0.3616	0.0361
ENSBTAG00000010322	ENSG00000149428	0.0431	0.4498	0.0957
ENSBTAG00000016932	ENSG00000138468	0.093	0.2517	0.3695
ENSBTAG00000024058	ENSG00000135625	0.0526	0.4775	0.1101
ENSBTAG00000009943	ENSG00000143185	0.213	0.3436	0.6199
ENSBTAG00000016484	ENSG00000101974	0.0487	0.3311	0.1471
ENSBTAG00000019125	ENSG00000106688	0.0221	0.4165	0.0531
ENSBTAG00000009938	ENSG00000143185	0.2155	0.465	0.4636
ENSBTAG00000021211	ENSG00000143196	0.0202	0.3954	0.051
ENSBTAG00000024490	ENSG00000155918	0.439	0.8391	0.5232
ENSBTAG00000002688	ENSG00000143153	0.1036	0.3429	0.302
ENSBTAG00000024027	ENSG00000174173	0.0979	0.2566	0.3814
ENSBTAG00000018356	ENSG00000204176	0.1356	0.4358	0.311
ENSBTAG00000015069	ENSG00000081154	0.3376	0.9607	0.3514
ENSBTAG00000006882	ENSG00000183856	0.0502	0.3475	0.1445
ENSBTAG00000046595	ENSG00000155918	0.4142	0.8	0.5177
ENSBTAG00000013460	ENSG00000066422	0.0644	0.4631	0.1392
ENSBTAG00000007288	ENSG00000155111	0.0128	0.3391	0.0377
ENSBTAG00000023970	ENSG00000155918	0.4241	0.9542	0.4444
ENSBTAG00000001836	ENSG00000155918	0.4966	0.9793	0.5071
ENSBTAG00000008720	ENSG00000166152	0.3224	0.7105	0.4537
ENSBTAG00000000278	ENSG00000132972	0.109	0.3322	0.3283
ENSBTAG00000007238	ENSG00000164520	0.3436	0.7725	0.4448
ENSBTAG00000012752	ENSG00000112651	0.1678	0.4033	0.4162
ENSBTAG00000033298	ENSG00000232859	0.0876	0.508	0.1725
ENSBTAG00000018499	ENSG00000265190	0.0383	0.4253	0.09
ENSBTAG00000007988	ENSG00000111450	0.1589	1.0991	0.1445
ENSBTAG00000010507	ENSG00000004809	0.2099	0.4505	0.466
ENSBTAG00000013461	ENSG00000114391	0.0778	0.3788	0.2053
ENSBTAG00000023023	ENSG00000274209	0.3996	0.6264	0.638
ENSBTAG00000008109	ENSG00000109084	0.1248	0.4182	0.2984
ENSBTAG00000008115	ENSG00000109079	0.0145	0.294	0.0493
ENSBTAG00000024061	ENSG00000214513	0.2143	0.4997	0.4288
ENSBTAG00000012761	ENSG00000112655	0.0291	0.4311	0.0674
ENSBTAG00000006162	ENSG00000135631	0.0495	0.3779	0.1309
ENSBTAG00000046545	ENSG00000116604	0.0125	0.224	0.0558
ENSBTAG00000033367	ENSG00000203797	0.0806	0.4196	0.192
ENSBTAG00000036144	ENSG00000203933	0.4559	0.8009	0.5692
ENSBTAG00000008116	ENSG00000004142	0.0136	0.3271	0.0415
ENSBTAG00000047819	ENSG00000203933	0.4739	0.8394	0.5646
ENSBTAG00000013465	ENSG00000144815	0.0356	0.3654	0.0973
ENSBTAG00000033365	ENSG00000053328	0.0649	0.3399	0.1909
ENSBTAG00000005003	ENSG00000265203	0.0862	0.4299	0.2005
ENSBTAG00000007365	ENSG00000140398	0.0509	0.4686	0.1086
ENSBTAG00000008120	ENSG00000244045	0.1591	0.8131	0.1957
ENSBTAG00000033270	ENSG00000274529	0.184	0.3988	0.4614
ENSBTAG00000005004	ENSG00000263761	0.0994	0.4918	0.2022
ENSBTAG00000000409	ENSG00000168438	0.025	0.2252	0.1111
ENSBTAG00000012234	ENSG00000132677	0.1498	0.5225	0.2867
ENSBTAG00000010987	ENSG00000144802	0.0411	0.4416	0.0931
ENSBTAG00000011337	ENSG00000164236	0.1206	0.4052	0.2977
ENSBTAG00000001019	ENSG00000266524	0.0717	0.4659	0.1538
ENSBTAG00000014486	ENSG00000075673	0.0657	0.5338	0.123
ENSBTAG00000002816	ENSG00000004139	0.0246	0.5158	0.0476
ENSBTAG00000014938	ENSG00000204179	0.3397	1.3317	0.2551
ENSBTAG00000001866	ENSG00000135638	0.0127	0.2062	0.0615
ENSBTAG00000021961	ENSG00000116096	0.0989	0.3349	0.2953
ENSBTAG00000020799	ENSG00000144036	0.0111	0.2933	0.0377
ENSBTAG00000002868	ENSG00000146360	0.0307	0.453	0.0677
ENSBTAG00000005827	ENSG00000112367	0.0236	0.3516	0.0672
ENSBTAG00000003539	ENSG00000145491	0.0817	0.5658	0.1444
ENSBTAG00000008226	ENSG00000203933	0.4342	0.7365	0.5896
ENSBTAG00000006208	ENSG00000121281	0.1873	0.6522	0.2872
ENSBTAG00000019908	ENSG00000112659	0.0566	0.518	0.1092
ENSBTAG00000006373	ENSG00000163467	0.4076	0.7153	0.5699
ENSBTAG00000017884	ENSG00000168263	0.0957	0.4107	0.2329
ENSBTAG00000024806	ENSG00000265681	0.1684	0.5403	0.3117
ENSBTAG00000010116	ENSG00000155085	0.1132	0.323	0.3505
ENSBTAG00000018517	ENSG00000147852	0.0201	0.3911	0.0513
ENSBTAG00000017628	ENSG00000184368	0.1092	0.4299	0.2539
ENSBTAG00000021575	ENSG00000166164	0.1659	0.4943	0.3357
ENSBTAG00000006883	ENSG00000063046	0.017	0.3209	0.0529
ENSBTAG00000006364	ENSG00000198715	0.0811	0.3016	0.269
ENSBTAG00000003666	ENSG00000170044	0.0246	0.3932	0.0625
ENSBTAG00000021021	ENSG00000167173	0.0323	0.4454	0.0726
ENSBTAG00000000836	ENSG00000170421	0.0787	0.4443	0.1771
ENSBTAG00000014089	ENSG00000138621	0.0745	0.2244	0.3318
ENSBTAG00000009797	ENSG00000060709	0.0563	0.4691	0.12
ENSBTAG00000021318	ENSG00000198794	0.0128	0.2112	0.0604
ENSBTAG00000012212	ENSG00000003137	0.0182	0.3477	0.0524
ENSBTAG00000000088	ENSG00000170017	0.0197	0.2369	0.0833
ENSBTAG00000003961	ENSG00000167208	0.2716	0.6712	0.4047
ENSBTAG00000020936	ENSG00000167207	0.0362	0.3686	0.0983
ENSBTAG00000039967	ENSG00000170423	0.1218	0.3724	0.3269
ENSBTAG00000021962	ENSG00000173681	0.1915	0.3575	0.5358
ENSBTAG00000013290	ENSG00000135636	0.0406	0.4327	0.0939
ENSBTAG00000017267	ENSG00000178741	0.0672	0.1696	0.3961
ENSBTAG00000009433	ENSG00000242252	0.0728	0.3508	0.2077
ENSBTAG00000047831	ENSG00000170364	0.2039	0.4241	0.4807
ENSBTAG00000013057	ENSG00000114423	0.016	0.4199	0.038
ENSBTAG00000005846	ENSG00000178761	0.0548	0.3151	0.1739
ENSBTAG00000009432	ENSG00000160783	0.2057	0.5831	0.3527
ENSBTAG00000006468	ENSG00000125207	0.042	0.3506	0.1197
ENSBTAG00000023028	ENSG00000128815	0.0791	0.4697	0.1685
ENSBTAG00000043985	ENSG00000276644	0.013	0.2933	0.0442
ENSBTAG00000008062	ENSG00000173253	0.0685	0.323	0.212
ENSBTAG00000025028	ENSG00000204899	0.0112	0.4421	0.0253
ENSBTAG00000010113	ENSG00000112365	0.0472	0.3749	0.126
ENSBTAG00000005845	ENSG00000178802	0.0933	0.3788	0.2462
ENSBTAG00000013095	ENSG00000109101	0.0389	0.3758	0.1036
ENSBTAG00000005357	ENSG00000160695	0.0259	0.4905	0.0528
ENSBTAG00000008544	ENSG00000103449	0.0372	0.3663	0.1017
ENSBTAG00000017800	ENSG00000064218	0.0485	0.4184	0.116
ENSBTAG00000000418	ENSG00000103460	0.0418	0.4617	0.0906
ENSBTAG00000006893	ENSG00000114439	0.287	0.677	0.4239
ENSBTAG00000045662	ENSG00000185069	0.1248	0.6681	0.1868
ENSBTAG00000013096	ENSG00000109103	0.0681	0.2053	0.3317
ENSBTAG00000012552	ENSG00000102081	0.1216	0.4374	0.2781
ENSBTAG00000003585	ENSG00000196776	0.5905	1.0333	0.5715
ENSBTAG00000034045	ENSG00000176988	0.4134	0.746	0.5541
ENSBTAG00000021426	ENSG00000213578	0.0138	0.2625	0.0526
ENSBTAG00000002690	ENSG00000117475	0.1331	0.3552	0.3747
ENSBTAG00000006350	ENSG00000137204	0.0768	0.4071	0.1887
ENSBTAG00000020750	ENSG00000155966	0.0565	0.4376	0.129
ENSBTAG00000006357	ENSG00000146215	0.0295	0.3357	0.088
ENSBTAG00000008145	ENSG00000135587	0.0783	0.3576	0.219
ENSBTAG00000011754	ENSG00000116586	0.0857	0.5345	0.1603
ENSBTAG00000001548	ENSG00000160803	0.018	0.2654	0.0679
ENSBTAG00000045770	ENSG00000189182	0.0978	0.4107	0.2381
ENSBTAG00000008144	ENSG00000185250	0.1724	0.4628	0.3726
ENSBTAG00000002950	ENSG00000151952	0.0779	0.6167	0.1264
ENSBTAG00000010217	ENSG00000171467	0.0817	0.6917	0.1181
ENSBTAG00000015015	ENSG00000172273	0.04	0.385	0.104
ENSBTAG00000018397	ENSG00000114455	0.2275	0.3846	0.5916
ENSBTAG00000017992	ENSG00000135535	0.3285	0.7952	0.4131
ENSBTAG00000011800	ENSG00000172350	0.0391	0.2949	0.1326
ENSBTAG00000040569	ENSG00000160703	0.0441	0.4174	0.1057
ENSBTAG00000020430	ENSG00000151948	0.0792	0.6345	0.1248
ENSBTAG00000012507	ENSG00000172367	0.1212	0.3904	0.3105
ENSBTAG00000019889	ENSG00000083520	0.0658	0.4171	0.1577
ENSBTAG00000005996	ENSG00000165383	0.0859	0.4425	0.194
ENSBTAG00000006288	ENSG00000165633	0.069	0.4388	0.1572
ENSBTAG00000046089	ENSG00000167768	0.0789	0.4885	0.1615
ENSBTAG00000006817	ENSG00000110395	0.0466	0.7838	0.0595
ENSBTAG00000011056	ENSG00000010404	0.0538	0.4675	0.1152
ENSBTAG00000020266	ENSG00000117479	0.0362	0.319	0.1136
ENSBTAG00000000085	ENSG00000140505	0.103	0.3965	0.2599
ENSBTAG00000001021	ENSG00000140465	0.0615	0.3754	0.1637
ENSBTAG00000022809	ENSG00000170364	0.1217	0.3903	0.3118
ENSBTAG00000045540	ENSG00000197021	0.22	1.0636	0.2068
ENSBTAG00000019410	ENSG00000183137	0.0865	0.3105	0.2786
ENSBTAG00000017885	ENSG00000150756	0.1018	1.4631	0.0695
ENSBTAG00000036087	ENSG00000118690	0.1689	0.4747	0.3559
ENSBTAG00000002190	ENSG00000107099	0.0313	0.3349	0.0933
ENSBTAG00000000269	ENSG00000215126	0.0683	0.3205	0.213
ENSBTAG00000047402	ENSG00000172538	0.182	0.4849	0.3752
ENSBTAG00000006042	ENSG00000204161	0.2976	1.0761	0.2765
ENSBTAG00000011234	ENSG00000118689	0.0153	0.3535	0.0433
ENSBTAG00000011991	ENSG00000165606	0.0223	0.512	0.0435
ENSBTAG00000014592	ENSG00000135537	0.066	0.3837	0.172
ENSBTAG00000014667	ENSG00000124374	0.0273	0.2894	0.0944
ENSBTAG00000039261	ENSG00000172867	0.1112	0.5134	0.2166
ENSBTAG00000046256	ENSG00000181234	0.0935	0.5702	0.164
ENSBTAG00000006818	ENSG00000269556	0.0251	0.6228	0.0404
ENSBTAG00000016243	ENSG00000103479	0.0394	0.3622	0.1087
ENSBTAG00000014668	ENSG00000124357	0.7002	1.2946	0.5409
ENSBTAG00000032527	ENSG00000225830	0.0795	0.4824	0.1648
ENSBTAG00000020755	ENSG00000174175	0.198	0.6667	0.297
ENSBTAG00000033558	ENSG00000275004	0.1638	0.3869	0.4234
ENSBTAG00000046306	ENSG00000172468	0.2694	0.7411	0.3636
ENSBTAG00000010623	ENSG00000144031	0.2016	0.6969	0.2892
ENSBTAG00000007304	ENSG00000179335	0.0968	0.4567	0.212
ENSBTAG00000016814	ENSG00000070748	0.0583	0.452	0.1291
ENSBTAG00000033122	ENSG00000204779	0.2498	0.7155	0.3492
ENSBTAG00000021713	ENSG00000013619	0.1484	0.5413	0.2742
ENSBTAG00000005850	ENSG00000171462	0.0383	0.4407	0.0868
ENSBTAG00000011828	ENSG00000179361	0.0504	0.3345	0.1506
ENSBTAG00000033190	ENSG00000154330	0.0151	0.2801	0.0539
ENSBTAG00000005699	ENSG00000146285	0.0764	0.4607	0.1659
ENSBTAG00000009401	ENSG00000124275	0.1937	0.7395	0.2619
ENSBTAG00000039769	ENSG00000275004	0.1595	0.4082	0.3907
ENSBTAG00000034761	ENSG00000275004	0.2139	0.5155	0.4149
ENSBTAG00000011189	ENSG00000137221	0.0415	0.4713	0.0881
ENSBTAG00000046817	ENSG00000189056	0.0717	0.6396	0.112
ENSBTAG00000000010	ENSG00000138629	0.0119	0.2739	0.0434
ENSBTAG00000040058	ENSG00000164815	0.0211	0.2873	0.0736
ENSBTAG00000000113	ENSG00000116584	0.0237	0.3702	0.064
ENSBTAG00000011874	ENSG00000181778	0.2001	0.419	0.4776
ENSBTAG00000010605	ENSG00000116035	0.062	0.3122	0.1985
ENSBTAG00000011446	ENSG00000138623	0.0243	0.4499	0.054
ENSBTAG00000046885	ENSG00000173080	0.1421	0.4229	0.336
ENSBTAG00000009917	ENSG00000107242	0.0105	0.3304	0.0317
ENSBTAG00000004562	ENSG00000116031	0.1777	0.4966	0.3578
ENSBTAG00000009207	ENSG00000005483	0.0863	0.3514	0.2457
ENSBTAG00000021859	ENSG00000164494	0.0423	0.2165	0.1952
ENSBTAG00000011984	ENSG00000167524	0.1066	0.3487	0.3058
ENSBTAG00000012534	ENSG00000178409	0.0313	0.4339	0.0722
ENSBTAG00000009657	ENSG00000063601	0.0401	0.4889	0.0821
ENSBTAG00000021398	ENSG00000130349	0.1833	0.4454	0.4114
ENSBTAG00000039891	ENSG00000139648	0.029	0.303	0.0957
ENSBTAG00000017557	ENSG00000130348	0.031	0.4182	0.0742
ENSBTAG00000045949	ENSG00000178645	0.1421	0.6143	0.2313
ENSBTAG00000004560	ENSG00000152672	0.2488	0.5111	0.4868
ENSBTAG00000018969	ENSG00000171453	0.0111	0.5952	0.0186
ENSBTAG00000038384	ENSG00000186081	0.0189	0.2921	0.0648
ENSBTAG00000006934	ENSG00000140459	0.1571	0.4212	0.373
ENSBTAG00000001306	ENSG00000165060	0.1012	0.8923	0.1134
ENSBTAG00000001543	ENSG00000184992	0.0534	0.3317	0.1609
ENSBTAG00000011770	ENSG00000119139	0.0491	0.4365	0.1126
ENSBTAG00000017527	ENSG00000112297	0.0476	0.282	0.1689
ENSBTAG00000005760	ENSG00000136111	0.0415	0.4243	0.0978
ENSBTAG00000011694	ENSG00000204152	0.0677	0.3245	0.2087
ENSBTAG00000011209	ENSG00000132718	0.0123	0.2587	0.0476
ENSBTAG00000019565	ENSG00000266412	0.0778	0.4078	0.1908
ENSBTAG00000011660	ENSG00000263639	0.5724	0.7135	0.8024
ENSBTAG00000008905	ENSG00000183733	0.138	0.4042	0.3415
ENSBTAG00000009076	ENSG00000075340	0.0259	0.3564	0.0727
ENSBTAG00000006912	ENSG00000140481	0.1744	0.404	0.4316
ENSBTAG00000020356	ENSG00000163374	0.1032	0.5252	0.1965
ENSBTAG00000018915	ENSG00000172661	0.1071	0.4803	0.2229
ENSBTAG00000012499	ENSG00000103494	0.0441	0.2971	0.1483
ENSBTAG00000000783	ENSG00000163235	0.0212	0.1537	0.1378
ENSBTAG00000008674	ENSG00000035141	0.5506	1.221	0.4509
ENSBTAG00000012845	ENSG00000132581	0.0202	0.2619	0.0771
ENSBTAG00000001199	ENSG00000132676	0.0531	0.257	0.2065
ENSBTAG00000006015	ENSG00000170734	0.0688	0.2796	0.246
ENSBTAG00000007307	ENSG00000007908	0.2847	0.7374	0.386
ENSBTAG00000007743	ENSG00000091127	0.0424	0.4914	0.0862
ENSBTAG00000012501	ENSG00000140718	0.063	0.3898	0.1616
ENSBTAG00000046129	ENSG00000109113	0.3457	0.982	0.3521
ENSBTAG00000005950	ENSG00000102195	0.1097	0.4204	0.261
ENSBTAG00000012083	ENSG00000177508	0.0276	0.309	0.0895
ENSBTAG00000006024	ENSG00000129009	0.0569	0.4522	0.1259
ENSBTAG00000006296	ENSG00000160131	0.0222	0.2159	0.1029
ENSBTAG00000009548	ENSG00000124688	0.0779	0.3989	0.1953
ENSBTAG00000015779	ENSG00000140464	0.1698	0.4706	0.3608
ENSBTAG00000009549	ENSG00000172426	0.0309	0.4616	0.0669
ENSBTAG00000004838	ENSG00000176842	0.0274	0.2832	0.0966
ENSBTAG00000009775	ENSG00000130032	0.2723	0.9171	0.2969
ENSBTAG00000016121	ENSG00000170454	0.0739	0.4769	0.1549
ENSBTAG00000025571	ENSG00000096080	0.063	0.4323	0.1457
ENSBTAG00000010693	ENSG00000136153	0.0865	0.4387	0.1973
ENSBTAG00000006820	ENSG00000147378	0.3594	0.4485	0.8013
ENSBTAG00000016407	ENSG00000159387	0.0845	0.4198	0.2013
ENSBTAG00000007145	ENSG00000161850	0.092	0.4076	0.2256
ENSBTAG00000000816	ENSG00000057657	0.0342	0.3492	0.0979
ENSBTAG00000020725	ENSG00000183862	0.0284	0.4583	0.0619
ENSBTAG00000019267	ENSG00000087245	0.011	0.4564	0.0241
ENSBTAG00000003948	ENSG00000160752	0.0487	0.5011	0.0972
ENSBTAG00000027766	ENSG00000223953	0.0151	0.3386	0.0446
ENSBTAG00000047872	ENSG00000161849	0.0995	0.4399	0.2261
ENSBTAG00000008259	ENSG00000102794	0.0983	0.4474	0.2196
ENSBTAG00000024603	ENSG00000196498	0.0854	0.4599	0.1857
ENSBTAG00000000400	ENSG00000135443	0.0648	0.3697	0.1752
ENSBTAG00000003108	ENSG00000277893	0.0767	0.2252	0.3406
ENSBTAG00000019272	ENSG00000087253	0.1289	0.451	0.2857
ENSBTAG00000016281	ENSG00000085377	0.017	0.4797	0.0355
ENSBTAG00000018846	ENSG00000102805	0.0767	0.253	0.3032
ENSBTAG00000018851	ENSG00000005810	0.0321	0.2826	0.1137
ENSBTAG00000021671	ENSG00000171806	0.0981	0.3239	0.3028
ENSBTAG00000047561	ENSG00000112715	0.2042	0.7252	0.2815
ENSBTAG00000013002	ENSG00000268089	0.1926	0.462	0.4169
ENSBTAG00000009749	ENSG00000036672	0.1002	0.3579	0.2799
ENSBTAG00000015772	ENSG00000067221	0.0296	0.3423	0.0866
ENSBTAG00000013722	ENSG00000124608	0.0827	0.3492	0.237
ENSBTAG00000007844	ENSG00000147400	0.0123	0.6103	0.0201
ENSBTAG00000018790	ENSG00000112276	0.0592	0.2923	0.2026
ENSBTAG00000007144	ENSG00000170442	0.0754	0.4161	0.1812
ENSBTAG00000021694	ENSG00000021574	0.0272	0.2199	0.1237
ENSBTAG00000009231	ENSG00000147383	0.0405	0.4347	0.0931
ENSBTAG00000043973	ENSG00000187772	0.0319	0.3557	0.0898
ENSBTAG00000008877	ENSG00000107282	0.0137	0.3795	0.0362
ENSBTAG00000019627	ENSG00000154096	0.3518	1.3431	0.2619
ENSBTAG00000008302	ENSG00000135249	0.1733	0.5207	0.3328
ENSBTAG00000011760	ENSG00000180992	0.0494	0.4859	0.1017
ENSBTAG00000005776	ENSG00000147394	0.2427	0.5629	0.4311
ENSBTAG00000027033	ENSG00000092009	0.1444	0.2777	0.52
ENSBTAG00000006719	ENSG00000172671	0.1379	0.3192	0.4322
ENSBTAG00000003353	ENSG00000103546	0.0275	0.3533	0.0779
ENSBTAG00000010898	ENSG00000152683	0.0189	0.2483	0.0761
ENSBTAG00000013720	ENSG00000170442	0.0571	0.3176	0.1799
ENSBTAG00000032821	ENSG00000136155	0.1147	0.403	0.2847
ENSBTAG00000002037	ENSG00000146776	0.0541	0.1522	0.3558
ENSBTAG00000008223	ENSG00000091106	0.0905	0.3693	0.2451
ENSBTAG00000020482	ENSG00000112249	0.0862	0.4331	0.199
ENSBTAG00000005826	ENSG00000188647	0.0406	0.242	0.1678
ENSBTAG00000017140	ENSG00000163507	0.0431	0.3136	0.1375
ENSBTAG00000033041	ENSG00000119820	0.0548	0.3649	0.1502
ENSBTAG00000014794	ENSG00000000457	0.0829	0.4246	0.1951
ENSBTAG00000006739	ENSG00000170442	0.0807	0.4167	0.1936
ENSBTAG00000021066	ENSG00000137225	0.1413	0.5011	0.282
ENSBTAG00000003511	ENSG00000139737	0.0118	0.2502	0.0471
ENSBTAG00000037578	ENSG00000092009	0.1367	0.2488	0.5494
ENSBTAG00000021365	ENSG00000128536	0.0813	0.5661	0.1436
ENSBTAG00000005299	ENSG00000136160	0.0671	0.4276	0.1568
ENSBTAG00000021338	ENSG00000184232	0.0494	0.2731	0.1811
ENSBTAG00000033396	ENSG00000204711	0.1341	0.3787	0.3543
ENSBTAG00000018501	ENSG00000164151	0.2561	1.2617	0.203
ENSBTAG00000000869	ENSG00000152193	0.0488	0.3513	0.1389
ENSBTAG00000017369	ENSG00000165072	0.052	0.343	0.1516
ENSBTAG00000017573	ENSG00000139746	0.0306	0.26	0.1177
ENSBTAG00000023659	ENSG00000244020	0.0844	0.258	0.3271
[truncated: 9,609 more rows]
